# Supplementary material for: Coevolution of marine phytoplankton and Alteromonas bacteria in response to pCO2 and coculture
Source: ISME J. 2024 Dec 24;19(1):wrae259. doi: 10.1093/ismejo/wrae259 (PMC11748131; doi:10.1093/ismejo/wrae259)
Supplement: DataS1_wrae259 [file datas1_wrae259.zip › DataS1_wrae259.csv]

					Total Mutations		Lineages Represented
Species	pCO2 Search	Locus Tag	Product	P Value	400 ppm	800 ppm	400 ppm	800 ppm
MIT9312	Both	PMT9312_1388	apolipoprotein N-acyltransferase	0.009	19	30	5	6
MIT9312	Both	PMT9312_1247	thioredoxin reductase	1	5	5	5	4
MIT9312	Both	PMT9312_0601	ABC transporter, substrate binding protein, possibly Mn	0.342	12	8	6	5
MIT9312	Both	PMT9312_0528	Protein of unknown function DUF152	1	4	4	4	4
MIT9312	Both	PMT9312_0430	demethylmenaquinone methyltransferase	1	3	3	3	3
MIT9312	Both	PMT9312_0341	plastoquinol oxidase immutans	0.476	8	11	6	6
MIT9312	Both	PMT9312_0229	sulfate adenylyltransferase	0.812	4	5	3	3
MIT9312	Both	PMT9312_0046	arginine decarboxylase	0.635	7	5	3	4
MIT9312	400 ppm	PMT9312_0647	conserved hypothetical protein	0.476	4	1	4	1
MIT9312	400 ppm	PMT9312_0811	ATPase	0.635	4	2	4	2
MIT9312	400 ppm	PMT9312_0992	conserved hypothetical protein	0.155	6	0	2	0
MIT9312	400 ppm	PMT9312_1261	putative iron ABC transporter, substrate bindingprotein	0.476	4	1	3	1
MIT9312	400 ppm	PMT9312_1476	Delta(12)-fatty acid dehydrogenase	0.635	4	2	3	2
MIT9312	800 ppm	PMT9312_0195	ribosomal large subunit pseudouridine synthase D	0.018	0	10	0	2
MIT9312	800 ppm	PMT9312_0911	leucyl-tRNA synthetase	0.097	0	7	0	1
MIT9312	800 ppm	PMT9312_1562	conserved hypothetical protein	0.235	1	6	1	3
MIT9312	800 ppm	PMT9312_1194	Type II secretory pathway component PulD-like protein	0.155	0	6	0	3
MIT9312	800 ppm	PMT9312_0732	DEAD/DEAH box helicase-like protein	0.342	1	5	1	4
MIT9312	800 ppm	PMT9312_1874	Conserved hypothetical protein	0.812	3	4	2	4
MIT9312	800 ppm	PMT9312_0318	SSU ribosomal protein S1P	0.812	5	4	2	3
MIT9312	800 ppm	PMT9312_0923	methionine synthase (B12-dependent)	0.635	2	4	1	3
MIT9312	800 ppm	PMT9312_1342	hypothetical protein	0.476	1	4	1	3
CC9311	Both	SYNC_RS06960	sigma-70 family RNA polymerase sigma factor	0.774	4	3	3	3
CC9311	400ppm	SYNC_RS00930	SLC13 family permease	0.389	4	1	4	1
CC9311	400ppm	SYNC_RS02025	30S ribosomal protein S5	0.023	8	0	1	0
CC9311	400ppm	SYNC_RS02220	phosphoenolpyruvate carboxylase	0.565	3	1	3	1
CC9311	400ppm	SYNC_RS04280	thioredoxin-disulfide reductase	0.389	3	0	3	0
CC9311	800 ppm	SYNC_RS00070	PP2C family protein-serine/threonine phosphatase	0.389	3	6	1	4
CC9311	800 ppm	SYNC_RS01270	helix-turn-helix domain-containing protein	0.086	1	7	1	3
CC9311	800 ppm	SYNC_RS01485	alpha-mannosidase	0.389	1	4	1	3
CC9311	800 ppm	SYNC_RS03615	hydantoin utilization protein A	0.565	2	4	2	3
CC9311	800 ppm	SYNC_RS06095	chloride channel protein	0.774	4	3	2	3
CC9311	800 ppm	SYNC_RS06850	endoglucanase	0.152	0	5	0	3
CC9311	800 ppm	SYNC_RS09920	tRNA (adenosine(37)-N6)-threonylcarbamoyltransferase complex transferase subunit TsaD	0.251	2	6	2	4
CC9311	800 ppm	SYNC_RS12965	SDR family NAD(P)-dependent oxidoreductase	0.251	0	4	0	3
PCC6803	Both	sll0058	molecular chaperone DnaK	0.545	3	4	3	4
PCC6803	Both	sll0626	LIM17 protein	1	5	5	5	5
PCC6803	Both	sll1165	DNA mismatch repair protein MutS	0.545	6	5	5	5
PCC6803	Both	sll1181	HlyD family secretion protein	1	5	5	5	5
PCC6803	Both	sll1296	CheA like-protein	0.545	4	5	4	4
PCC6803	Both	sll1350	hypothetical protein	0.545	4	5	4	4
PCC6803	Both	sll1615	tRNA modification GTPase TrmE	1	4	4	4	4
PCC6803	Both	sll5080	non-heme chloroperoxidase	1	4	4	4	4
PCC6803	Both	slr0161	twitching motility protein	1	5	5	5	5
PCC6803	Both	slr0895	hypothetical protein	1	5	5	5	5
PCC6803	Both	slr1916	esterase	0.545	3	4	3	4
PCC6803	Both	slr1962	hypothetical protein	0.545	5	4	4	4
PCC6803	Both	ssr6089	hypothetical protein	0.545	4	5	4	5
PCC6803	400 ppm	sll0923	exopolysaccharide export protein	0.227	3	1	3	1
PCC6803	400 ppm	slr1122	hypothetical protein	0.545	4	3	3	2
PCC6803	400 ppm	slr1635	transposase	0.227	4	2	4	2
PCC6803	400 ppm	slr1664	hypothetical protein	0.227	3	1	3	1
PCC6803	800 ppm	sll0043	CheA like-protein	0.07	0	3	0	3
PCC6803	800 ppm	sll0063	hypothetical protein	0.545	2	3	2	3
PCC6803	800 ppm	sll1452	nitrate transport protein NrtC	0.003	0	5	0	3
PCC6803	800 ppm	sll7075	hypothetical protein	0.07	0	3	0	3
PCC6803	800 ppm	slr0408	integrin alpha subunit protein	0.227	2	4	1	3
PCC6803	800 ppm	slr0755	hypothetical protein	0.227	2	4	1	4
CCMP1005	Both	THAOC_00048	hypothetical protein	1	3	3	3	3
CCMP1005	Both	THAOC_00050	hypothetical protein	0.691	5	8	3	4
CCMP1005	Both	THAOC_00139	hypothetical protein	0.691	5	8	4	5
CCMP1005	Both	THAOC_00173	hypothetical protein	0.691	3	6	3	6
CCMP1005	Both	THAOC_00469	hypothetical protein	0.596	3	7	3	6
CCMP1005	Both	THAOC_00477	hypothetical protein	0.426	6	12	3	6
CCMP1005	Both	THAOC_00482	hypothetical protein	0.507	3	8	3	6
CCMP1005	Both	THAOC_00538	hypothetical protein	0.289	30	38	6	6
CCMP1005	Both	THAOC_00551	hypothetical protein	0.233	7	16	3	4
CCMP1005	Both	THAOC_00579	hypothetical protein	1	3	3	3	3
CCMP1005	Both	THAOC_00597	hypothetical protein	0.289	5	13	3	5
CCMP1005	Both	THAOC_00693	hypothetical protein	0.895	3	4	3	4
CCMP1005	Both	THAOC_00755	hypothetical protein	0.596	3	7	3	6
CCMP1005	Both	THAOC_00784	hypothetical protein	0.791	3	5	3	3
CCMP1005	Both	THAOC_00876	hypothetical protein	0.791	3	5	3	5
CCMP1005	Both	THAOC_00922	hypothetical protein	0.691	3	6	3	6
CCMP1005	Both	THAOC_01004	hypothetical protein	1	3	3	3	3
CCMP1005	Both	THAOC_01156	hypothetical protein	0.895	6	7	3	4
CCMP1005	Both	THAOC_01163	hypothetical protein	0.895	3	4	3	4
CCMP1005	Both	THAOC_01221	hypothetical protein	1	9	9	4	3
CCMP1005	Both	THAOC_01409	hypothetical protein	0.691	3	6	3	5
CCMP1005	Both	THAOC_01421	hypothetical protein	0.791	3	5	3	5
CCMP1005	Both	THAOC_01441	hypothetical protein	0.047	12	27	6	6
CCMP1005	Both	THAOC_01443	hypothetical protein	0.112	5	17	5	5
CCMP1005	Both	THAOC_01575	hypothetical protein	0.895	42	43	6	6
CCMP1005	Both	THAOC_01624	hypothetical protein	0.507	6	11	4	6
CCMP1005	Both	THAOC_01807	hypothetical protein	0.004	38	60	6	6
CCMP1005	Both	THAOC_01953	hypothetical protein	0.426	24	30	6	6
CCMP1005	Both	THAOC_02182	hypothetical protein	0.691	10	13	4	4
CCMP1005	Both	THAOC_02192	hypothetical protein	0.112	36	48	6	6
CCMP1005	Both	THAOC_02456	hypothetical protein	1	12	12	6	6
CCMP1005	Both	THAOC_02525	hypothetical protein	0	97	130	6	6
CCMP1005	Both	THAOC_02647	hypothetical protein	0.426	14	20	4	5
CCMP1005	Both	THAOC_02737	hypothetical protein	0.233	23	32	4	6
CCMP1005	Both	THAOC_02990	hypothetical protein	0.002	52	75	6	6
CCMP1005	Both	THAOC_03358	hypothetical protein	0.691	42	45	6	6
CCMP1005	Both	THAOC_03564	hypothetical protein	0	92	140	6	6
CCMP1005	Both	THAOC_03570	hypothetical protein	0.233	8	17	4	5
CCMP1005	Both	THAOC_03609	hypothetical protein	0.791	3	5	3	5
CCMP1005	Both	THAOC_03658	hypothetical protein	0.017	18	36	6	6
CCMP1005	Both	THAOC_04034	hypothetical protein	0.289	11	19	3	6
CCMP1005	Both	THAOC_04358	hypothetical protein	1	54	54	6	6
CCMP1005	Both	THAOC_04646	hypothetical protein	0.085	25	38	6	6
CCMP1005	Both	THAOC_04823	hypothetical protein	0	10	38	4	4
CCMP1005	Both	THAOC_04955	hypothetical protein	1	82	82	6	6
CCMP1005	Both	THAOC_05259	hypothetical protein	0.791	4	6	4	6
CCMP1005	Both	THAOC_05367	hypothetical protein	0.691	5	8	3	4
CCMP1005	Both	THAOC_05378	hypothetical protein	0.063	8	22	6	6
CCMP1005	Both	THAOC_05653	hypothetical protein	0.289	38	46	6	6
CCMP1005	Both	THAOC_05797	hypothetical protein	0.791	75	77	6	6
CCMP1005	Both	THAOC_05907	hypothetical protein	0.233	8	17	4	6
CCMP1005	Both	THAOC_05922	hypothetical protein	0.507	73	78	6	6
CCMP1005	Both	THAOC_05991	hypothetical protein	0.001	19	43	6	6
CCMP1005	Both	THAOC_06132	hypothetical protein	0.895	4	5	4	5
CCMP1005	Both	THAOC_06225	hypothetical protein	0.791	13	15	6	6
CCMP1005	Both	THAOC_06506	hypothetical protein	0.034	9	25	3	6
CCMP1005	Both	THAOC_06589	hypothetical protein	0.691	7	10	4	5
CCMP1005	Both	THAOC_06642	hypothetical protein	0.691	6	9	6	5
CCMP1005	Both	THAOC_07205	hypothetical protein	0.426	33	39	6	6
CCMP1005	Both	THAOC_07231	hypothetical protein	0.895	18	19	3	3
CCMP1005	Both	THAOC_07301	hypothetical protein	0.691	34	37	6	6
CCMP1005	Both	THAOC_07343	hypothetical protein	0.791	16	18	6	6
CCMP1005	Both	THAOC_07462	hypothetical protein	0.791	9	11	6	6
CCMP1005	Both	THAOC_07561	hypothetical protein	1	74	74	6	6
CCMP1005	Both	THAOC_07615	hypothetical protein	0.426	16	22	4	5
CCMP1005	Both	THAOC_07779	hypothetical protein	0.233	5	14	4	6
CCMP1005	Both	THAOC_07780	hypothetical protein	0.791	4	6	4	6
CCMP1005	Both	THAOC_07851	hypothetical protein	0.596	26	22	4	6
CCMP1005	Both	THAOC_07905	hypothetical protein	0.507	12	17	6	6
CCMP1005	Both	THAOC_07992	hypothetical protein	0.426	77	83	6	6
CCMP1005	Both	THAOC_08092	hypothetical protein	0.426	17	23	3	5
CCMP1005	Both	THAOC_08180	hypothetical protein	0.691	72	75	6	6
CCMP1005	Both	THAOC_08181	hypothetical protein	0.289	77	69	6	6
CCMP1005	Both	THAOC_08197	hypothetical protein	1	7	7	3	3
CCMP1005	Both	THAOC_08360	hypothetical protein	0.895	11	12	6	6
CCMP1005	Both	THAOC_08671	hypothetical protein	1	69	69	6	6
CCMP1005	Both	THAOC_08828	hypothetical protein	0.024	11	28	6	6
CCMP1005	Both	THAOC_08957	hypothetical protein	0.426	99	105	6	6
CCMP1005	Both	THAOC_08971	hypothetical protein	0.185	8	18	6	6
CCMP1005	Both	THAOC_09026	hypothetical protein	0	24	80	6	6
CCMP1005	Both	THAOC_09027	hypothetical protein	0.895	5	6	5	6
CCMP1005	Both	THAOC_09038	hypothetical protein	0.691	4	7	3	6
CCMP1005	Both	THAOC_09160	hypothetical protein	0.596	67	63	6	6
CCMP1005	Both	THAOC_09217	hypothetical protein	0	62	97	6	6
CCMP1005	Both	THAOC_09307	hypothetical protein	0.112	8	20	4	6
CCMP1005	Both	THAOC_09415	hypothetical protein	0.008	64	84	6	6
CCMP1005	Both	THAOC_09472	hypothetical protein	0.507	6	11	3	5
CCMP1005	Both	THAOC_09505	hypothetical protein	0.145	129	140	6	6
CCMP1005	Both	THAOC_09507	hypothetical protein	0.017	30	48	6	6
CCMP1005	Both	THAOC_09538	hypothetical protein	0.004	63	85	6	6
CCMP1005	Both	THAOC_09571	hypothetical protein	0.895	5	6	3	3
CCMP1005	Both	THAOC_09645	hypothetical protein	0.791	8	10	3	4
CCMP1005	Both	THAOC_09692	hypothetical protein	0.063	12	26	6	6
CCMP1005	Both	THAOC_09742	hypothetical protein	0.507	10	15	3	5
CCMP1005	Both	THAOC_09801	hypothetical protein	0.145	13	24	3	5
CCMP1005	Both	THAOC_10057	hypothetical protein	0.001	59	83	6	6
CCMP1005	Both	THAOC_10070	hypothetical protein	0.145	12	23	3	6
CCMP1005	Both	THAOC_10120	hypothetical protein	0.289	8	16	4	4
CCMP1005	Both	THAOC_10262	hypothetical protein	0.895	56	57	6	6
CCMP1005	Both	THAOC_10390	hypothetical protein	0.895	14	13	6	6
CCMP1005	Both	THAOC_10820	hypothetical protein	0.353	21	28	3	4
CCMP1005	Both	THAOC_10840	hypothetical protein	0.691	24	21	3	3
CCMP1005	Both	THAOC_10871	hypothetical protein	0.596	11	7	3	3
CCMP1005	Both	THAOC_11022	hypothetical protein	0.691	3	6	3	6
CCMP1005	Both	THAOC_11202	hypothetical protein	0.001	60	85	6	6
CCMP1005	Both	THAOC_11307	hypothetical protein	0.426	61	67	6	6
CCMP1005	Both	THAOC_11468	hypothetical protein	0.145	9	20	4	5
CCMP1005	Both	THAOC_11473	hypothetical protein	0.112	59	47	6	6
CCMP1005	Both	THAOC_11580	hypothetical protein	1	51	51	6	6
CCMP1005	Both	THAOC_11661	hypothetical protein	0.791	8	10	6	5
CCMP1005	Both	THAOC_11797	hypothetical protein	1	4	4	3	3
CCMP1005	Both	THAOC_12013	hypothetical protein	0.008	73	93	6	6
CCMP1005	Both	THAOC_12182	hypothetical protein	0	51	89	6	6
CCMP1005	Both	THAOC_12243	hypothetical protein	0	50	85	6	6
CCMP1005	Both	THAOC_12254	hypothetical protein	0.691	34	37	6	6
CCMP1005	Both	THAOC_12402	hypothetical protein	0.895	18	19	3	3
CCMP1005	Both	THAOC_12454	hypothetical protein	0.426	54	60	6	6
CCMP1005	Both	THAOC_12460	hypothetical protein	0.004	48	26	6	6
CCMP1005	Both	THAOC_12592	hypothetical protein	1	10	10	4	5
CCMP1005	Both	THAOC_12613	hypothetical protein	0.507	21	16	3	3
CCMP1005	Both	THAOC_12715	hypothetical protein	0.895	15	16	6	6
CCMP1005	Both	THAOC_12758	hypothetical protein	1	60	60	6	6
CCMP1005	Both	THAOC_12804	hypothetical protein	0	70	11	6	6
CCMP1005	Both	THAOC_12900	hypothetical protein	0.353	34	41	6	6
CCMP1005	Both	THAOC_12944	hypothetical protein	0.507	88	93	6	6
CCMP1005	Both	THAOC_12954	hypothetical protein	1	8	8	4	4
CCMP1005	Both	THAOC_12963	hypothetical protein	0.895	27	28	6	6
CCMP1005	Both	THAOC_13005	hypothetical protein	0.289	16	24	6	6
CCMP1005	Both	THAOC_13021	hypothetical protein	0.791	56	58	6	6
CCMP1005	Both	THAOC_13118	hypothetical protein	0.791	55	53	6	6
CCMP1005	Both	THAOC_13129	hypothetical protein	1	60	60	6	6
CCMP1005	Both	THAOC_13222	hypothetical protein	0	134	169	6	6
CCMP1005	Both	THAOC_13308	hypothetical protein	0.507	49	54	6	6
CCMP1005	Both	THAOC_13326	hypothetical protein	0	77	117	6	6
CCMP1005	Both	THAOC_13364	hypothetical protein	0.426	4	10	3	4
CCMP1005	Both	THAOC_13400	hypothetical protein	1	132	132	6	6
CCMP1005	Both	THAOC_13439	hypothetical protein	0.791	69	71	6	6
CCMP1005	Both	THAOC_13555	hypothetical protein	0.185	64	74	6	6
CCMP1005	Both	THAOC_13652	hypothetical protein	1	48	48	6	6
CCMP1005	Both	THAOC_13675	hypothetical protein	0.691	54	57	6	6
CCMP1005	Both	THAOC_13750	hypothetical protein	0.596	7	11	6	5
CCMP1005	Both	THAOC_13768	hypothetical protein	0.185	29	39	6	6
CCMP1005	Both	THAOC_13772	hypothetical protein	0.596	7	11	6	6
CCMP1005	Both	THAOC_13909	hypothetical protein	0.005	34	55	6	6
CCMP1005	Both	THAOC_13981	hypothetical protein	0.596	57	61	6	6
CCMP1005	Both	THAOC_14097	hypothetical protein	0.005	11	32	4	6
CCMP1005	Both	THAOC_14103	hypothetical protein	0.507	32	37	6	6
CCMP1005	Both	THAOC_14190	hypothetical protein	1	60	60	6	6
CCMP1005	Both	THAOC_14334	hypothetical protein	0.233	60	69	6	6
CCMP1005	Both	THAOC_14372	hypothetical protein	0.596	56	52	6	6
CCMP1005	Both	THAOC_14520	hypothetical protein	1	12	12	6	6
CCMP1005	Both	THAOC_14542	hypothetical protein	0.001	63	89	6	6
CCMP1005	Both	THAOC_14703	hypothetical protein	0.791	4	6	4	6
CCMP1005	Both	THAOC_14717	hypothetical protein	0.791	11	13	6	6
CCMP1005	Both	THAOC_14788	hypothetical protein	1	49	49	6	6
CCMP1005	Both	THAOC_14794	hypothetical protein	0.145	43	54	6	6
CCMP1005	Both	THAOC_14804	hypothetical protein	0.895	12	11	6	6
CCMP1005	Both	THAOC_14860	hypothetical protein	0.791	22	20	4	5
CCMP1005	Both	THAOC_14984	hypothetical protein	0.289	78	86	6	6
CCMP1005	Both	THAOC_15053	hypothetical protein	0.791	58	60	6	6
CCMP1005	Both	THAOC_15203	hypothetical protein	0.185	73	83	6	6
CCMP1005	Both	THAOC_15452	hypothetical protein	0	118	160	6	6
CCMP1005	Both	THAOC_15507	hypothetical protein	0.507	10	5	6	4
CCMP1005	Both	THAOC_15564	hypothetical protein	0.185	26	36	6	6
CCMP1005	Both	THAOC_15681	hypothetical protein	0.185	7	17	3	6
CCMP1005	Both	THAOC_15692	hypothetical protein	0.895	107	108	6	6
CCMP1005	Both	THAOC_15696	hypothetical protein	0.596	20	24	6	6
CCMP1005	Both	THAOC_15734	hypothetical protein	0.691	45	48	6	6
CCMP1005	Both	THAOC_15785	hypothetical protein	0.791	70	72	6	6
CCMP1005	Both	THAOC_15815	hypothetical protein	0.895	4	5	4	5
CCMP1005	Both	THAOC_15975	hypothetical protein	0.047	105	120	6	6
CCMP1005	Both	THAOC_15993	hypothetical protein	0.791	82	84	6	6
CCMP1005	Both	THAOC_16261	hypothetical protein	0.596	10	14	6	5
CCMP1005	Both	THAOC_16272	hypothetical protein	0.289	63	71	6	6
CCMP1005	Both	THAOC_16279	hypothetical protein	0.289	14	22	6	6
CCMP1005	Both	THAOC_16332	hypothetical protein	0.289	15	23	6	6
CCMP1005	Both	THAOC_16391	hypothetical protein	0.507	53	58	6	6
CCMP1005	Both	THAOC_16396	hypothetical protein	0.426	33	39	6	6
CCMP1005	Both	THAOC_16519	hypothetical protein	0.017	19	37	6	6
CCMP1005	Both	THAOC_16586	hypothetical protein	0.005	47	68	6	6
CCMP1005	Both	THAOC_16678	hypothetical protein	0.895	19	20	6	6
CCMP1005	Both	THAOC_16742	hypothetical protein	0.145	67	56	6	5
CCMP1005	Both	THAOC_16758	hypothetical protein	0.145	13	24	6	6
CCMP1005	Both	THAOC_16770	hypothetical protein	0.691	42	45	6	6
CCMP1005	Both	THAOC_16807	hypothetical protein	1	53	53	6	6
CCMP1005	Both	THAOC_16839	hypothetical protein	0.691	40	43	6	6
CCMP1005	Both	THAOC_16916	hypothetical protein	1	6	6	6	6
CCMP1005	Both	THAOC_16946	hypothetical protein	0.085	62	75	6	6
CCMP1005	Both	THAOC_17029	hypothetical protein	0.895	48	49	6	6
CCMP1005	Both	THAOC_17067	hypothetical protein	0.791	82	84	6	6
CCMP1005	Both	THAOC_17118	hypothetical protein	0.596	43	47	6	6
CCMP1005	Both	THAOC_17360	hypothetical protein	0.895	4	3	4	3
CCMP1005	Both	THAOC_17382	hypothetical protein	0.895	5	4	4	4
CCMP1005	Both	THAOC_17409	hypothetical protein	0.791	4	6	3	5
CCMP1005	Both	THAOC_17430	hypothetical protein	0.233	34	43	6	6
CCMP1005	Both	THAOC_17531	hypothetical protein	0.233	67	58	6	6
CCMP1005	Both	THAOC_17571	hypothetical protein	0.289	12	20	6	6
CCMP1005	Both	THAOC_17574	hypothetical protein	0.353	6	13	3	6
CCMP1005	Both	THAOC_17836	hypothetical protein	0.691	8	11	4	6
CCMP1005	Both	THAOC_17946	hypothetical protein	0.596	36	32	6	6
CCMP1005	Both	THAOC_18006	hypothetical protein	0.691	11	14	3	6
CCMP1005	Both	THAOC_18125	hypothetical protein	0.596	7	3	4	3
CCMP1005	Both	THAOC_18155	hypothetical protein	0.024	102	119	6	6
CCMP1005	Both	THAOC_18206	hypothetical protein	0.426	17	23	6	6
CCMP1005	Both	THAOC_18208	hypothetical protein	0.233	48	57	6	6
CCMP1005	Both	THAOC_18219	hypothetical protein	1	41	41	6	6
CCMP1005	Both	THAOC_18225	hypothetical protein	0.791	3	5	3	5
CCMP1005	Both	THAOC_18369	hypothetical protein	0.145	44	55	6	6
CCMP1005	Both	THAOC_18440	hypothetical protein	0.185	25	35	6	6
CCMP1005	Both	THAOC_18484	hypothetical protein	0.791	66	68	6	6
CCMP1005	Both	THAOC_18534	hypothetical protein	0.047	36	51	6	6
CCMP1005	Both	THAOC_18645	hypothetical protein	0.507	20	25	6	6
CCMP1005	Both	THAOC_18711	hypothetical protein	0.185	41	51	6	6
CCMP1005	Both	THAOC_18963	hypothetical protein	0.791	40	42	6	6
CCMP1005	Both	THAOC_18972	hypothetical protein	1	4	4	4	4
CCMP1005	Both	THAOC_18974	hypothetical protein	1	47	47	6	6
CCMP1005	Both	THAOC_19016	hypothetical protein	0.507	13	18	6	6
CCMP1005	Both	THAOC_19033	hypothetical protein	0.001	40	65	6	6
CCMP1005	Both	THAOC_19236	hypothetical protein	0.596	42	46	6	6
CCMP1005	Both	THAOC_19248	hypothetical protein	1	60	60	6	6
CCMP1005	Both	THAOC_19278	hypothetical protein	0.233	81	90	6	6
CCMP1005	Both	THAOC_19298	hypothetical protein	1	3	3	3	3
CCMP1005	Both	THAOC_19322	hypothetical protein	0.289	55	63	6	6
CCMP1005	Both	THAOC_19368	hypothetical protein	0.691	9	12	6	5
CCMP1005	Both	THAOC_19564	hypothetical protein	0.791	4	6	3	3
CCMP1005	Both	THAOC_19590	hypothetical protein	0.008	52	72	6	6
CCMP1005	Both	THAOC_19662	hypothetical protein	0.691	39	42	6	6
CCMP1005	Both	THAOC_19697	hypothetical protein	0.012	52	71	6	6
CCMP1005	Both	THAOC_19701	hypothetical protein	0.001	76	100	6	6
CCMP1005	Both	THAOC_19727	hypothetical protein	0.895	94	93	6	6
CCMP1005	Both	THAOC_19732	hypothetical protein	0.289	44	52	5	6
CCMP1005	Both	THAOC_19843	hypothetical protein	0.596	54	50	6	6
CCMP1005	Both	THAOC_19861	hypothetical protein	0.145	16	27	4	6
CCMP1005	Both	THAOC_19898	hypothetical protein	0.895	35	36	6	6
CCMP1005	Both	THAOC_19961	hypothetical protein	0.112	10	22	5	6
CCMP1005	Both	THAOC_20013	hypothetical protein	1	60	60	6	6
CCMP1005	Both	THAOC_20102	hypothetical protein	0	144	203	6	6
CCMP1005	Both	THAOC_20184	hypothetical protein	0.353	6	13	3	5
CCMP1005	Both	THAOC_20265	hypothetical protein	0.233	52	61	6	6
CCMP1005	Both	THAOC_20291	hypothetical protein	0.691	64	61	6	6
CCMP1005	Both	THAOC_20434	hypothetical protein	0.895	35	36	6	6
CCMP1005	Both	THAOC_20440	hypothetical protein	0.691	5	8	4	6
CCMP1005	Both	THAOC_20445	hypothetical protein	0.005	18	39	4	6
CCMP1005	Both	THAOC_20535	hypothetical protein	0.017	57	75	6	6
CCMP1005	Both	THAOC_20539	hypothetical protein	0.596	14	18	4	6
CCMP1005	Both	THAOC_20623	hypothetical protein	0.596	9	5	3	3
CCMP1005	Both	THAOC_20651	hypothetical protein	0.112	3	15	3	5
CCMP1005	Both	THAOC_20696	hypothetical protein	0.085	69	82	6	6
CCMP1005	Both	THAOC_20716	hypothetical protein	0.596	57	61	6	6
CCMP1005	Both	THAOC_20866	hypothetical protein	0.691	33	36	6	6
CCMP1005	Both	THAOC_20973	hypothetical protein	0.791	12	14	3	4
CCMP1005	Both	THAOC_20986	hypothetical protein	0.289	52	60	6	6
CCMP1005	Both	THAOC_20988	hypothetical protein	0.895	47	48	6	6
CCMP1005	Both	THAOC_21002	hypothetical protein	0.895	30	29	6	6
CCMP1005	Both	THAOC_21027	hypothetical protein	0.895	41	42	6	6
CCMP1005	Both	THAOC_21125	hypothetical protein	0.691	33	36	6	6
CCMP1005	Both	THAOC_21328	hypothetical protein	0.426	30	36	6	6
CCMP1005	Both	THAOC_21342	hypothetical protein	0.233	51	60	6	6
CCMP1005	Both	THAOC_21409	hypothetical protein	0.004	22	44	6	6
CCMP1005	Both	THAOC_21427	hypothetical protein	0.895	36	37	6	6
CCMP1005	Both	THAOC_21498	hypothetical protein	0.791	33	35	6	6
CCMP1005	Both	THAOC_21545	hypothetical protein	0.895	15	14	6	6
CCMP1005	Both	THAOC_21776	hypothetical protein	0	36	64	6	6
CCMP1005	Both	THAOC_21777	hypothetical protein	1	6	6	6	6
CCMP1005	Both	THAOC_21870	hypothetical protein	0	28	77	6	6
CCMP1005	Both	THAOC_21943	hypothetical protein	1	48	48	6	6
CCMP1005	Both	THAOC_21955	hypothetical protein	0.289	3	11	3	6
CCMP1005	Both	THAOC_22017	hypothetical protein	0.691	8	5	6	5
CCMP1005	Both	THAOC_22068	hypothetical protein	0.596	7	11	3	4
CCMP1005	Both	THAOC_22141	hypothetical protein	1	30	30	6	6
CCMP1005	Both	THAOC_22142	hypothetical protein	0.012	45	64	6	6
CCMP1005	Both	THAOC_22169	hypothetical protein	0.691	54	57	6	6
CCMP1005	Both	THAOC_22177	hypothetical protein	0.185	49	59	6	6
CCMP1005	Both	THAOC_22200	hypothetical protein	0.791	29	27	6	6
CCMP1005	Both	THAOC_22204	hypothetical protein	1	42	42	6	6
CCMP1005	Both	THAOC_22209	hypothetical protein	0.791	3	5	3	5
CCMP1005	Both	THAOC_22232	hypothetical protein	0.008	55	75	5	6
CCMP1005	Both	THAOC_22391	hypothetical protein	0.895	29	30	6	6
CCMP1005	Both	THAOC_22432	hypothetical protein	0.085	75	88	6	6
CCMP1005	Both	THAOC_22439	hypothetical protein	0.063	49	63	6	6
CCMP1005	Both	THAOC_22445	hypothetical protein	0.507	6	11	3	5
CCMP1005	Both	THAOC_22513	hypothetical protein	0.691	7	10	6	6
CCMP1005	Both	THAOC_22667	hypothetical protein	0.596	14	18	6	6
CCMP1005	Both	THAOC_22740	hypothetical protein	0.791	25	27	4	5
CCMP1005	Both	THAOC_22769	hypothetical protein	0.895	17	18	6	6
CCMP1005	Both	THAOC_22833	hypothetical protein	0.691	10	13	6	6
CCMP1005	Both	THAOC_23001	hypothetical protein	1	42	42	6	6
CCMP1005	Both	THAOC_23120	hypothetical protein	0.426	11	17	4	6
CCMP1005	Both	THAOC_23210	hypothetical protein	1	4	4	4	4
CCMP1005	Both	THAOC_23387	hypothetical protein	0.507	5	10	3	6
CCMP1005	Both	THAOC_23436	hypothetical protein	0.017	48	66	6	6
CCMP1005	Both	THAOC_23465	hypothetical protein	0.895	11	12	6	6
CCMP1005	Both	THAOC_23481	hypothetical protein	0.691	20	23	6	6
CCMP1005	Both	THAOC_23503	hypothetical protein	0.791	6	8	6	6
CCMP1005	Both	THAOC_23582	hypothetical protein	0.895	31	30	6	6
CCMP1005	Both	THAOC_23866	hypothetical protein	0.596	17	21	4	6
CCMP1005	Both	THAOC_23880	hypothetical protein	0.426	11	17	4	5
CCMP1005	Both	THAOC_23892	hypothetical protein	0.507	5	10	3	4
CCMP1005	Both	THAOC_23925	hypothetical protein	0.596	20	16	4	5
CCMP1005	Both	THAOC_24053	hypothetical protein	0.791	4	6	4	6
CCMP1005	Both	THAOC_24062	hypothetical protein	0.017	54	72	6	6
CCMP1005	Both	THAOC_24085	hypothetical protein	0.691	38	35	6	6
CCMP1005	Both	THAOC_24136	hypothetical protein	0.895	6	7	4	6
CCMP1005	Both	THAOC_24188	hypothetical protein	0.895	5	6	5	6
CCMP1005	Both	THAOC_24287	hypothetical protein	1	21	21	6	6
CCMP1005	Both	THAOC_24332	hypothetical protein	0.596	27	31	6	6
CCMP1005	Both	THAOC_24445	hypothetical protein	0	27	57	5	6
CCMP1005	Both	THAOC_24446	hypothetical protein	0.034	22	38	6	6
CCMP1005	Both	THAOC_24461	hypothetical protein	0.426	24	30	6	6
CCMP1005	Both	THAOC_24471	hypothetical protein	0.047	52	67	6	6
CCMP1005	Both	THAOC_24529	hypothetical protein	0.895	33	34	6	6
CCMP1005	Both	THAOC_24546	hypothetical protein	0	39	83	6	6
CCMP1005	Both	THAOC_24559	hypothetical protein	0.895	43	42	6	6
CCMP1005	Both	THAOC_24574	hypothetical protein	0.047	98	113	6	6
CCMP1005	Both	THAOC_24607	hypothetical protein	0.507	37	42	6	6
CCMP1005	Both	THAOC_24630	hypothetical protein	0	35	66	6	6
CCMP1005	Both	THAOC_24728	hypothetical protein	0.791	33	35	6	6
CCMP1005	Both	THAOC_24752	hypothetical protein	0.034	63	79	6	6
CCMP1005	Both	THAOC_24763	hypothetical protein	0.791	26	28	6	6
CCMP1005	Both	THAOC_24822	hypothetical protein	0.353	45	52	6	6
CCMP1005	Both	THAOC_24826	hypothetical protein	0.691	11	8	3	3
CCMP1005	Both	THAOC_24862	hypothetical protein	0	102	65	6	6
CCMP1005	Both	THAOC_24890	hypothetical protein	0.112	56	44	6	6
CCMP1005	Both	THAOC_24906	hypothetical protein	0.791	52	54	6	6
CCMP1005	Both	THAOC_25134	hypothetical protein	0.791	8	6	4	3
CCMP1005	Both	THAOC_25198	hypothetical protein	0.426	27	33	6	6
CCMP1005	Both	THAOC_25218	hypothetical protein	0.426	23	29	6	6
CCMP1005	Both	THAOC_25240	hypothetical protein	1	6	6	6	6
CCMP1005	Both	THAOC_25312	hypothetical protein	0.691	23	20	6	6
CCMP1005	Both	THAOC_25332	hypothetical protein	0.426	24	30	6	6
CCMP1005	Both	THAOC_25403	hypothetical protein	0.024	49	66	6	6
CCMP1005	Both	THAOC_25442	hypothetical protein	0.034	43	59	5	6
CCMP1005	Both	THAOC_25452	hypothetical protein	0.145	53	64	6	6
CCMP1005	Both	THAOC_25552	hypothetical protein	0.353	23	30	6	6
CCMP1005	Both	THAOC_25573	hypothetical protein	0.895	25	26	6	6
CCMP1005	Both	THAOC_25596	hypothetical protein	1	5	5	5	5
CCMP1005	Both	THAOC_25609	hypothetical protein	0	97	159	6	6
CCMP1005	Both	THAOC_25624	hypothetical protein	0.507	12	7	4	3
CCMP1005	Both	THAOC_25714	hypothetical protein	0.008	85	105	6	6
CCMP1005	Both	THAOC_25737	hypothetical protein	0	68	107	6	6
CCMP1005	Both	THAOC_25746	hypothetical protein	0.426	29	35	6	6
CCMP1005	Both	THAOC_25756	hypothetical protein	0.063	21	35	6	6
CCMP1005	Both	THAOC_25827	hypothetical protein	0.596	7	11	6	6
CCMP1005	Both	THAOC_25925	hypothetical protein	0.426	26	32	6	6
CCMP1005	Both	THAOC_26036	hypothetical protein	0.426	20	14	6	6
CCMP1005	Both	THAOC_26121	hypothetical protein	0.507	71	66	6	6
CCMP1005	Both	THAOC_26224	hypothetical protein	0.034	55	71	6	6
CCMP1005	Both	THAOC_26342	hypothetical protein	1	27	27	6	6
CCMP1005	Both	THAOC_26460	hypothetical protein	0.233	51	60	6	6
CCMP1005	Both	THAOC_26476	hypothetical protein	1	42	42	6	6
CCMP1005	Both	THAOC_26559	hypothetical protein	1	61	61	6	6
CCMP1005	Both	THAOC_26573	hypothetical protein	0.596	5	9	3	6
CCMP1005	Both	THAOC_26602	hypothetical protein	0.001	33	59	5	6
CCMP1005	Both	THAOC_26824	hypothetical protein	0.426	28	22	6	6
CCMP1005	Both	THAOC_26831	hypothetical protein	0.791	33	31	6	6
CCMP1005	Both	THAOC_26881	hypothetical protein	1	12	12	6	6
CCMP1005	Both	THAOC_26887	hypothetical protein	0.185	63	73	6	6
CCMP1005	Both	THAOC_27014	hypothetical protein	0.426	36	30	6	5
CCMP1005	Both	THAOC_27017	hypothetical protein	0.691	62	65	6	6
CCMP1005	Both	THAOC_27153	hypothetical protein	0.895	25	24	6	6
CCMP1005	Both	THAOC_27158	hypothetical protein	0.596	38	42	6	6
CCMP1005	Both	THAOC_27196	hypothetical protein	0.233	37	46	6	6
CCMP1005	Both	THAOC_27289	ferric reductase	1	30	30	6	6
CCMP1005	Both	THAOC_27295	hypothetical protein	0.691	29	26	6	5
CCMP1005	Both	THAOC_27378	hypothetical protein	0.145	38	49	6	6
CCMP1005	Both	THAOC_27525	hypothetical protein	0.507	27	32	6	6
CCMP1005	Both	THAOC_27606	hypothetical protein	0.012	32	51	6	6
CCMP1005	Both	THAOC_27652	hypothetical protein	0.353	11	18	6	6
CCMP1005	Both	THAOC_27742	hypothetical protein	0	51	86	6	6
CCMP1005	Both	THAOC_27746	hypothetical protein	1	26	26	6	5
CCMP1005	Both	THAOC_27764	hypothetical protein	0.001	33	59	6	6
CCMP1005	Both	THAOC_27804	hypothetical protein	0.507	32	37	6	6
CCMP1005	Both	THAOC_27816	hypothetical protein	0.233	17	26	6	6
CCMP1005	Both	THAOC_27891	hypothetical protein	0.791	23	21	6	6
CCMP1005	Both	THAOC_27914	hypothetical protein	0.005	56	77	6	6
CCMP1005	Both	THAOC_28032	hypothetical protein	0.024	39	56	6	6
CCMP1005	Both	THAOC_28059	hypothetical protein	0.426	9	15	3	4
CCMP1005	Both	THAOC_28118	hypothetical protein	0.185	46	56	6	6
CCMP1005	Both	THAOC_28128	hypothetical protein	1	42	42	6	6
CCMP1005	Both	THAOC_28187	hypothetical protein	0.233	46	55	6	6
CCMP1005	Both	THAOC_28217	hypothetical protein	0.895	29	28	6	6
CCMP1005	Both	THAOC_28289	hypothetical protein	0.895	23	24	6	6
CCMP1005	Both	THAOC_28292	hypothetical protein	0.002	27	50	6	6
CCMP1005	Both	THAOC_28316	hypothetical protein	0.353	45	38	6	6
CCMP1005	Both	THAOC_28374	hypothetical protein	0.895	55	54	6	6
CCMP1005	Both	THAOC_28381	hypothetical protein	0.895	23	24	6	6
CCMP1005	Both	THAOC_28414	hypothetical protein	0.185	13	23	3	4
CCMP1005	Both	THAOC_28434	hypothetical protein	0.426	19	25	6	6
CCMP1005	Both	THAOC_28596	hypothetical protein	0.047	49	64	6	5
CCMP1005	Both	THAOC_28628	hypothetical protein	0.791	30	32	6	6
CCMP1005	Both	THAOC_28647	hypothetical protein	0.005	30	51	6	6
CCMP1005	Both	THAOC_28673	hypothetical protein	0.691	51	54	6	6
CCMP1005	Both	THAOC_28686	hypothetical protein	0.791	38	40	6	6
CCMP1005	Both	THAOC_28719	hypothetical protein	0.063	44	58	6	6
CCMP1005	Both	THAOC_28751	hypothetical protein	0.791	23	25	6	6
CCMP1005	Both	THAOC_28796	hypothetical protein	0.012	34	53	6	6
CCMP1005	Both	THAOC_28865	hypothetical protein	0.895	17	18	6	6
CCMP1005	Both	THAOC_28878	hypothetical protein	0.426	63	69	6	6
CCMP1005	Both	THAOC_28919	hypothetical protein	0.012	67	86	6	6
CCMP1005	Both	THAOC_28944	hypothetical protein	0.507	28	33	6	6
CCMP1005	Both	THAOC_28953	hypothetical protein	0.895	9	10	6	6
CCMP1005	Both	THAOC_28956	hypothetical protein	0.289	21	29	6	6
CCMP1005	Both	THAOC_29016	hypothetical protein	0.791	21	19	6	6
CCMP1005	Both	THAOC_29030	hypothetical protein	0.507	34	39	6	6
CCMP1005	Both	THAOC_29047	hypothetical protein	1	20	20	6	6
CCMP1005	Both	THAOC_29112	hypothetical protein	0.507	28	33	6	6
CCMP1005	Both	THAOC_29117	hypothetical protein	0.895	3	4	3	4
CCMP1005	Both	THAOC_29138	hypothetical protein	1	6	6	6	6
CCMP1005	Both	THAOC_29154	hypothetical protein	0.112	7	19	6	6
CCMP1005	Both	THAOC_29156	hypothetical protein	0.791	16	18	6	6
CCMP1005	Both	THAOC_29239	hypothetical protein	1	30	30	6	6
CCMP1005	Both	THAOC_29268	hypothetical protein	1	18	18	6	6
CCMP1005	Both	THAOC_29313	hypothetical protein	0.596	14	18	6	6
CCMP1005	Both	THAOC_29337	hypothetical protein	0.895	46	47	6	6
CCMP1005	Both	THAOC_29351	hypothetical protein	0.895	18	19	6	6
CCMP1005	Both	THAOC_29409	hypothetical protein	0.233	46	55	6	6
CCMP1005	Both	THAOC_29412	hypothetical protein	0.596	16	20	6	6
CCMP1005	Both	THAOC_29467	hypothetical protein	0.085	42	55	6	6
CCMP1005	Both	THAOC_29487	hypothetical protein	0.895	18	19	6	6
CCMP1005	Both	THAOC_29497	hypothetical protein	0.426	17	23	6	6
CCMP1005	Both	THAOC_29499	hypothetical protein	0.145	15	26	6	6
CCMP1005	Both	THAOC_29513	hypothetical protein	0.895	53	54	6	6
CCMP1005	Both	THAOC_29532	hypothetical protein	0.691	21	24	6	6
CCMP1005	Both	THAOC_29573	hypothetical protein	1	19	19	6	5
CCMP1005	Both	THAOC_29632	hypothetical protein	1	36	36	6	6
CCMP1005	Both	THAOC_29654	hypothetical protein	0.791	7	9	6	6
CCMP1005	Both	THAOC_29659	hypothetical protein	0.791	80	82	6	6
CCMP1005	Both	THAOC_29692	hypothetical protein	1	30	30	6	6
CCMP1005	Both	THAOC_29693	hypothetical protein	1	18	18	6	6
CCMP1005	Both	THAOC_29749	hypothetical protein	0.507	16	11	6	5
CCMP1005	Both	THAOC_29770	hypothetical protein	0	96	132	6	6
CCMP1005	Both	THAOC_29778	hypothetical protein	0.791	53	55	6	6
CCMP1005	Both	THAOC_29856	hypothetical protein	0.791	26	28	6	6
CCMP1005	Both	THAOC_29915	hypothetical protein	0.691	9	6	6	6
CCMP1005	Both	THAOC_29979	hypothetical protein	0.426	34	40	6	6
CCMP1005	Both	THAOC_30032	hypothetical protein	0.353	29	36	6	6
CCMP1005	Both	THAOC_30043	hypothetical protein	0.596	5	9	3	5
CCMP1005	Both	THAOC_30096	hypothetical protein	0.289	21	29	6	6
CCMP1005	Both	THAOC_30191	hypothetical protein	0.596	57	61	6	6
CCMP1005	Both	THAOC_30192	hypothetical protein	0.691	14	17	6	6
CCMP1005	Both	THAOC_30403	hypothetical protein	0.507	28	33	6	6
CCMP1005	Both	THAOC_30459	hypothetical protein	0.289	40	48	6	6
CCMP1005	Both	THAOC_30499	hypothetical protein	0.289	39	47	6	6
CCMP1005	Both	THAOC_30501	hypothetical protein	0.233	18	27	6	6
CCMP1005	Both	THAOC_30506	hypothetical protein	0.895	17	18	6	6
CCMP1005	Both	THAOC_30510	hypothetical protein	0.791	14	16	6	6
CCMP1005	Both	THAOC_30568	hypothetical protein	0.426	16	22	6	6
CCMP1005	Both	THAOC_30613	hypothetical protein	0.507	58	63	6	6
CCMP1005	Both	THAOC_30697	hypothetical protein	0.017	84	102	6	6
CCMP1005	Both	THAOC_30756	hypothetical protein	0.691	21	24	6	6
CCMP1005	Both	THAOC_30774	hypothetical protein	0.507	16	21	6	6
CCMP1005	Both	THAOC_30776	hypothetical protein	1	13	13	6	6
CCMP1005	Both	THAOC_30791	hypothetical protein	0.289	11	19	6	6
CCMP1005	Both	THAOC_30793	hypothetical protein	0.507	44	49	6	6
CCMP1005	Both	THAOC_30797	hypothetical protein	0.895	26	27	6	6
CCMP1005	Both	THAOC_30802	hypothetical protein	0	54	81	6	6
CCMP1005	Both	THAOC_30808	hypothetical protein	0.596	31	35	6	6
CCMP1005	Both	THAOC_30853	hypothetical protein	1	61	61	6	6
CCMP1005	Both	THAOC_30920	hypothetical protein	1	14	14	6	6
CCMP1005	Both	THAOC_30933	hypothetical protein	0.426	9	15	3	5
CCMP1005	Both	THAOC_30939	hypothetical protein	1	48	48	6	6
CCMP1005	Both	THAOC_30986	hypothetical protein	0.691	13	16	6	5
CCMP1005	Both	THAOC_31009	hypothetical protein	0.895	35	36	6	6
CCMP1005	Both	THAOC_31086	hypothetical protein	0.289	51	59	6	6
CCMP1005	Both	THAOC_31153	hypothetical protein	1	30	30	6	6
CCMP1005	Both	THAOC_31187	hypothetical protein	0.507	16	21	6	6
CCMP1005	Both	THAOC_31205	hypothetical protein	0.791	15	17	6	6
CCMP1005	Both	THAOC_31283	hypothetical protein	0.145	41	52	6	6
CCMP1005	Both	THAOC_31323	hypothetical protein	1	89	89	6	6
CCMP1005	Both	THAOC_31382	hypothetical protein	0.353	43	50	6	6
CCMP1005	Both	THAOC_31411	hypothetical protein	0.507	108	103	6	6
CCMP1005	Both	THAOC_31521	hypothetical protein	0.085	36	49	6	6
CCMP1005	Both	THAOC_31525	hypothetical protein	0.596	31	35	6	6
CCMP1005	Both	THAOC_31540	hypothetical protein	0.596	14	18	6	6
CCMP1005	Both	THAOC_31542	hypothetical protein	1	6	6	6	6
CCMP1005	Both	THAOC_31585	hypothetical protein	0.289	13	21	6	6
CCMP1005	Both	THAOC_31598	hypothetical protein	0.289	13	21	6	6
CCMP1005	Both	THAOC_31618	hypothetical protein	1	24	24	6	6
CCMP1005	Both	THAOC_31695	hypothetical protein	0.895	20	21	6	6
CCMP1005	Both	THAOC_31727	hypothetical protein	1	12	12	6	6
CCMP1005	Both	THAOC_31787	hypothetical protein	0.353	35	42	6	6
CCMP1005	Both	THAOC_31788	hypothetical protein	0.289	15	23	6	6
CCMP1005	Both	THAOC_31796	hypothetical protein	0.185	20	30	6	6
CCMP1005	Both	THAOC_31848	hypothetical protein	0.507	26	31	6	6
CCMP1005	Both	THAOC_31863	hypothetical protein	0.001	67	92	6	6
CCMP1005	Both	THAOC_31972	hypothetical protein	0.353	45	52	6	6
CCMP1005	Both	THAOC_31987	hypothetical protein	0.426	29	23	6	6
CCMP1005	Both	THAOC_32006	hypothetical protein	0.895	17	18	6	6
CCMP1005	Both	THAOC_32064	hypothetical protein	1	31	31	6	6
CCMP1005	Both	THAOC_32164	hypothetical protein	0.063	73	87	6	6
CCMP1005	Both	THAOC_32167	hypothetical protein	0.507	25	30	6	6
CCMP1005	Both	THAOC_32168	hypothetical protein	0.426	17	23	6	6
CCMP1005	Both	THAOC_32197	hypothetical protein	0.507	21	26	6	6
CCMP1005	Both	THAOC_32230	hypothetical protein	0.791	31	33	6	6
CCMP1005	Both	THAOC_32272	hypothetical protein	1	12	12	6	6
CCMP1005	Both	THAOC_32339	hypothetical protein	0.001	60	85	6	6
CCMP1005	Both	THAOC_32347	hypothetical protein	0.791	46	48	6	6
CCMP1005	Both	THAOC_32355	hypothetical protein	0.596	56	60	6	6
CCMP1005	Both	THAOC_32376	hypothetical protein	0.596	29	25	6	5
CCMP1005	Both	THAOC_32385	hypothetical protein	0	108	178	6	6
CCMP1005	Both	THAOC_32434	hypothetical protein	1	18	18	6	6
CCMP1005	Both	THAOC_32443	hypothetical protein	0.791	24	22	6	6
CCMP1005	Both	THAOC_32457	hypothetical protein	1	19	19	6	6
CCMP1005	Both	THAOC_32471	hypothetical protein	0.017	50	68	6	6
CCMP1005	Both	THAOC_32477	hypothetical protein	0.233	60	51	6	6
CCMP1005	Both	THAOC_32479	hypothetical protein	0.791	12	14	6	6
CCMP1005	Both	THAOC_32526	hypothetical protein	1	48	48	6	6
CCMP1005	Both	THAOC_32528	hypothetical protein	1	24	24	6	6
CCMP1005	Both	THAOC_32548	hypothetical protein	0.791	22	20	6	5
CCMP1005	Both	THAOC_32551	hypothetical protein	1	12	12	6	6
CCMP1005	Both	THAOC_32640	hypothetical protein	1	18	18	6	6
CCMP1005	Both	THAOC_32660	hypothetical protein	0.895	12	13	6	6
CCMP1005	Both	THAOC_32690	hypothetical protein	0.895	4	5	4	5
CCMP1005	Both	THAOC_32697	hypothetical protein	0.895	11	12	6	6
CCMP1005	Both	THAOC_32703	hypothetical protein	0.426	44	50	6	6
CCMP1005	Both	THAOC_32715	hypothetical protein	1	12	12	6	6
CCMP1005	Both	THAOC_32828	hypothetical protein	1	19	19	6	6
CCMP1005	Both	THAOC_32865	hypothetical protein	0	88	126	6	6
CCMP1005	Both	THAOC_32874	hypothetical protein	0.895	32	31	6	6
CCMP1005	Both	THAOC_32878	hypothetical protein	0.691	14	17	6	6
CCMP1005	Both	THAOC_32881	hypothetical protein	1	24	24	6	6
CCMP1005	Both	THAOC_32900	hypothetical protein	0.895	41	40	6	6
CCMP1005	Both	THAOC_32905	hypothetical protein	0.426	15	21	3	4
CCMP1005	Both	THAOC_32955	hypothetical protein	0.791	39	37	6	6
CCMP1005	Both	THAOC_33004	hypothetical protein	0.791	16	18	6	6
CCMP1005	Both	THAOC_33018	hypothetical protein	0.895	11	12	6	6
CCMP1005	Both	THAOC_33025	hypothetical protein	0.691	37	40	6	6
CCMP1005	Both	THAOC_33035	hypothetical protein	0.895	36	37	6	6
CCMP1005	Both	THAOC_33036	hypothetical protein	0.895	6	5	6	5
CCMP1005	Both	THAOC_33055	hypothetical protein	0.895	14	15	6	6
CCMP1005	Both	THAOC_33083	hypothetical protein	0.895	23	24	6	6
CCMP1005	Both	THAOC_33239	hypothetical protein	0.085	43	56	6	6
CCMP1005	Both	THAOC_33250	hypothetical protein	0.791	26	28	6	6
CCMP1005	Both	THAOC_33283	hypothetical protein	0.791	10	12	6	6
CCMP1005	Both	THAOC_33291	hypothetical protein	0.507	16	21	6	6
CCMP1005	Both	THAOC_33328	hypothetical protein	1	18	18	6	6
CCMP1005	Both	THAOC_33387	hypothetical protein	0.895	13	12	6	6
CCMP1005	Both	THAOC_33445	hypothetical protein	0.895	10	11	6	6
CCMP1005	Both	THAOC_33465	hypothetical protein	0.353	41	34	6	6
CCMP1005	Both	THAOC_33536	hypothetical protein	0.691	16	13	6	6
CCMP1005	Both	THAOC_33538	hypothetical protein	0.691	45	48	6	6
CCMP1005	Both	THAOC_33558	hypothetical protein	0.791	17	19	6	6
CCMP1005	Both	THAOC_33583	hypothetical protein	0.353	17	24	6	6
CCMP1005	Both	THAOC_33602	hypothetical protein	1	16	16	6	6
CCMP1005	Both	THAOC_33643	hypothetical protein	1	53	53	6	6
CCMP1005	Both	THAOC_33668	hypothetical protein	0.895	18	19	6	6
CCMP1005	Both	THAOC_33671	hypothetical protein	0.895	36	37	6	6
CCMP1005	Both	THAOC_33697	hypothetical protein	0.895	11	12	6	6
CCMP1005	Both	THAOC_33728	hypothetical protein	0.507	25	20	3	4
CCMP1005	Both	THAOC_33730	hypothetical protein	0.426	18	24	6	6
CCMP1005	Both	THAOC_33751	hypothetical protein	0.426	18	24	6	6
CCMP1005	Both	THAOC_33851	hypothetical protein	0.426	24	30	6	6
CCMP1005	Both	THAOC_33859	hypothetical protein	1	18	18	6	6
CCMP1005	Both	THAOC_33877	hypothetical protein	0.691	27	30	6	6
CCMP1005	Both	THAOC_33912	hypothetical protein	0.791	10	12	6	6
CCMP1005	Both	THAOC_33914	hypothetical protein	0.791	9	11	6	6
CCMP1005	Both	THAOC_33988	hypothetical protein	0.426	25	31	6	6
CCMP1005	Both	THAOC_34033	hypothetical protein	0.596	75	79	6	6
CCMP1005	Both	THAOC_34039	hypothetical protein	0.008	46	66	6	6
CCMP1005	Both	THAOC_34086	hypothetical protein	0.895	13	12	6	6
CCMP1005	Both	THAOC_34129	hypothetical protein	0.426	17	23	6	6
CCMP1005	Both	THAOC_34130	hypothetical protein	0.353	37	44	6	6
CCMP1005	Both	THAOC_34164	hypothetical protein	1	18	18	6	6
CCMP1005	Both	THAOC_34171	hypothetical protein	0.002	81	104	6	6
CCMP1005	Both	THAOC_34176	hypothetical protein	0.791	31	33	6	6
CCMP1005	Both	THAOC_34192	hypothetical protein	0.353	40	47	6	6
CCMP1005	Both	THAOC_34239	hypothetical protein	0.233	15	6	6	6
CCMP1005	Both	THAOC_34281	hypothetical protein	0.426	39	45	6	6
CCMP1005	Both	THAOC_34301	hypothetical protein	1	12	12	6	6
CCMP1005	Both	THAOC_34309	hypothetical protein	1	12	12	6	6
CCMP1005	Both	THAOC_34382	hypothetical protein	0.596	38	34	6	6
CCMP1005	Both	THAOC_34383	hypothetical protein	1	12	12	6	6
CCMP1005	Both	THAOC_34408	hypothetical protein	0.596	44	48	6	6
CCMP1005	Both	THAOC_34425	hypothetical protein	0.791	60	58	6	6
CCMP1005	Both	THAOC_34428	hypothetical protein	0.596	16	20	6	6
CCMP1005	Both	THAOC_34437	hypothetical protein	0.507	17	12	6	6
CCMP1005	Both	THAOC_34445	hypothetical protein	1	10	10	6	5
CCMP1005	Both	THAOC_34469	hypothetical protein	0.791	44	42	6	6
CCMP1005	Both	THAOC_34485	hypothetical protein	0.791	76	78	6	6
CCMP1005	Both	THAOC_34508	hypothetical protein	0.145	11	22	6	6
CCMP1005	Both	THAOC_34559	hypothetical protein	0.012	5	24	4	6
CCMP1005	Both	THAOC_34602	hypothetical protein	0.895	8	7	6	6
CCMP1005	Both	THAOC_34631	hypothetical protein	1	11	11	6	6
CCMP1005	Both	THAOC_34708	hypothetical protein	1	12	12	6	6
CCMP1005	Both	THAOC_34715	hypothetical protein	0.047	3	18	3	6
CCMP1005	Both	THAOC_34748	hypothetical protein	0.791	16	18	6	6
CCMP1005	Both	THAOC_34753	hypothetical protein	1	24	24	6	6
CCMP1005	Both	THAOC_34756	hypothetical protein	0.596	28	32	6	6
CCMP1005	Both	THAOC_34766	hypothetical protein	0.895	11	12	6	6
CCMP1005	Both	THAOC_34785	hypothetical protein	0.001	56	30	6	6
CCMP1005	Both	THAOC_34786	hypothetical protein	1	12	12	6	6
CCMP1005	Both	THAOC_34792	hypothetical protein	1	12	12	6	6
CCMP1005	Both	THAOC_34811	hypothetical protein	0.895	11	12	6	6
CCMP1005	Both	THAOC_34885	hypothetical protein	0.895	12	13	6	6
CCMP1005	Both	THAOC_34924	hypothetical protein	0.691	41	44	6	6
CCMP1005	Both	THAOC_34938	hypothetical protein	0.691	13	16	6	6
CCMP1005	Both	THAOC_34983	hypothetical protein	0.895	11	12	6	6
CCMP1005	Both	THAOC_34987	hypothetical protein	0.895	73	74	6	6
CCMP1005	Both	THAOC_34988	hypothetical protein	0.085	19	32	6	6
CCMP1005	Both	THAOC_34994	hypothetical protein	1	12	12	6	6
CCMP1005	Both	THAOC_35009	hypothetical protein	0.289	13	21	6	6
CCMP1005	Both	THAOC_35015	hypothetical protein	0.895	5	6	5	6
CCMP1005	Both	THAOC_35082	hypothetical protein	0.596	26	30	6	6
CCMP1005	Both	THAOC_35123	hypothetical protein	0.289	22	30	6	6
CCMP1005	Both	THAOC_35126	hypothetical protein	1	18	18	6	6
CCMP1005	Both	THAOC_35155	hypothetical protein	0.507	13	18	6	6
CCMP1005	Both	THAOC_35195	hypothetical protein	0.507	13	18	6	6
CCMP1005	Both	THAOC_35246	hypothetical protein	0.895	11	12	6	5
CCMP1005	Both	THAOC_35262	hypothetical protein	1	12	12	6	6
CCMP1005	Both	THAOC_35294	hypothetical protein	0.353	11	18	6	6
CCMP1005	Both	THAOC_35338	hypothetical protein	0	26	73	6	6
CCMP1005	Both	THAOC_35361	hypothetical protein	1	12	12	6	6
CCMP1005	Both	THAOC_35395	hypothetical protein	0.691	21	24	6	6
CCMP1005	Both	THAOC_35444	hypothetical protein	0.791	22	24	6	6
CCMP1005	Both	THAOC_35537	hypothetical protein	0.691	8	11	6	6
CCMP1005	Both	THAOC_35548	hypothetical protein	1	36	36	6	6
CCMP1005	Both	THAOC_35584	hypothetical protein	1	7	7	6	6
CCMP1005	Both	THAOC_35591	hypothetical protein	0.145	21	32	6	6
CCMP1005	Both	THAOC_35596	hypothetical protein	0.353	8	15	3	5
CCMP1005	Both	THAOC_35605	hypothetical protein	0.063	23	37	6	6
CCMP1005	Both	THAOC_35669	hypothetical protein	0.353	25	32	6	6
CCMP1005	Both	THAOC_35739	hypothetical protein	0.895	11	12	6	6
CCMP1005	Both	THAOC_35744	hypothetical protein	0.895	16	15	6	6
CCMP1005	Both	THAOC_35794	hypothetical protein	1	7	7	6	6
CCMP1005	Both	THAOC_35817	hypothetical protein	0.895	11	12	6	6
CCMP1005	Both	THAOC_35863	hypothetical protein	0	106	74	6	6
CCMP1005	Both	THAOC_35947	hypothetical protein	1	14	14	6	6
CCMP1005	Both	THAOC_35953	hypothetical protein	0.895	13	14	6	6
CCMP1005	Both	THAOC_35979	hypothetical protein	1	12	12	6	6
CCMP1005	Both	THAOC_36026	hypothetical protein	0.895	22	21	6	6
CCMP1005	Both	THAOC_36042	hypothetical protein	0.895	17	18	6	6
CCMP1005	Both	THAOC_36062	hypothetical protein	1	12	12	6	6
CCMP1005	Both	THAOC_36074	hypothetical protein	1	7	7	6	6
CCMP1005	Both	THAOC_36077	hypothetical protein	1	12	12	6	6
CCMP1005	Both	THAOC_36084	hypothetical protein	0.895	15	16	6	6
CCMP1005	Both	THAOC_36097	hypothetical protein	0.791	14	16	6	6
CCMP1005	Both	THAOC_36142	hypothetical protein	0.289	64	72	6	6
CCMP1005	Both	THAOC_36160	hypothetical protein	0.791	28	26	6	6
CCMP1005	Both	THAOC_36175	hypothetical protein	0.895	14	13	6	6
CCMP1005	Both	THAOC_36182	hypothetical protein	1	24	24	6	6
CCMP1005	Both	THAOC_36187	hypothetical protein	0.791	10	12	6	6
CCMP1005	Both	THAOC_36189	hypothetical protein	0.791	28	30	6	6
CCMP1005	Both	THAOC_36199	hypothetical protein	0.024	81	98	6	6
CCMP1005	Both	THAOC_36234	hypothetical protein	0.895	10	11	6	5
CCMP1005	Both	THAOC_36281	hypothetical protein	0.791	21	19	6	6
CCMP1005	Both	THAOC_36305	hypothetical protein	0.047	8	23	6	6
CCMP1005	Both	THAOC_36327	hypothetical protein	0.895	17	18	6	6
CCMP1005	Both	THAOC_36362	hypothetical protein	0.426	35	41	6	6
CCMP1005	Both	THAOC_36407	hypothetical protein	0.895	17	18	6	6
CCMP1005	Both	THAOC_36416	hypothetical protein	1	10	10	6	6
CCMP1005	Both	THAOC_36434	hypothetical protein	0.895	18	19	6	6
CCMP1005	Both	THAOC_36463	hypothetical protein	0.895	37	36	6	6
CCMP1005	Both	THAOC_36489	hypothetical protein	1	12	12	6	6
CCMP1005	Both	THAOC_36551	hypothetical protein	0.004	36	58	6	6
CCMP1005	Both	THAOC_36571	hypothetical protein	0.691	9	12	6	6
CCMP1005	Both	THAOC_36587	hypothetical protein	0.001	14	38	3	5
CCMP1005	Both	THAOC_36602	hypothetical protein	0.596	9	13	6	6
CCMP1005	Both	THAOC_36617	hypothetical protein	0.005	139	160	6	6
CCMP1005	Both	THAOC_36627	hypothetical protein	0.895	19	18	6	5
CCMP1005	Both	THAOC_36687	hypothetical protein	0.895	42	43	6	6
CCMP1005	Both	THAOC_36700	hypothetical protein	0.001	8	34	3	6
CCMP1005	Both	THAOC_36743	hypothetical protein	0.791	16	18	6	6
CCMP1005	Both	THAOC_36761	hypothetical protein	0.895	10	11	6	6
CCMP1005	Both	THAOC_36765	hypothetical protein	0.895	5	6	4	4
CCMP1005	Both	THAOC_36795	hypothetical protein	0.047	53	68	6	6
CCMP1005	Both	THAOC_36797	hypothetical protein	0.895	14	15	6	5
CCMP1005	Both	THAOC_36805	hypothetical protein	0.791	12	14	6	6
CCMP1005	Both	THAOC_36809	hypothetical protein	0.895	11	12	6	6
CCMP1005	Both	THAOC_36819	hypothetical protein	0.085	13	26	6	6
CCMP1005	Both	THAOC_36839	hypothetical protein	0.353	61	68	6	6
CCMP1005	Both	THAOC_36870	hypothetical protein	1	6	6	6	6
CCMP1005	Both	THAOC_36878	hypothetical protein	0.185	29	39	6	6
CCMP1005	Both	THAOC_36897	hypothetical protein	0.791	44	42	6	6
CCMP1005	Both	THAOC_36938	hypothetical protein	0.063	24	10	3	4
CCMP1005	Both	THAOC_36940	hypothetical protein	1	28	28	6	6
CCMP1005	Both	THAOC_36941	hypothetical protein	0.895	22	21	6	6
CCMP1005	Both	THAOC_36968	hypothetical protein	0.233	12	21	6	6
CCMP1005	Both	THAOC_36979	hypothetical protein	0.895	3	4	3	4
CCMP1005	Both	THAOC_37026	hypothetical protein	1	24	24	6	6
CCMP1005	Both	THAOC_37034	hypothetical protein	0.895	19	18	6	6
CCMP1005	Both	THAOC_37045	hypothetical protein	0.185	20	30	6	6
CCMP1005	Both	THAOC_37072	hypothetical protein	1	78	78	6	6
CCMP1005	Both	THAOC_37099	hypothetical protein	0.791	16	18	6	6
CCMP1005	Both	THAOC_37211	hypothetical protein	0.004	37	59	6	6
CCMP1005	Both	THAOC_37261	hypothetical protein	1	12	12	6	6
CCMP1005	Both	THAOC_37332	hypothetical protein	0.691	21	24	6	6
CCMP1005	Both	THAOC_37336	hypothetical protein	0.426	16	22	6	6
CCMP1005	Both	THAOC_37363	hypothetical protein	0.895	27	26	6	6
CCMP1005	Both	THAOC_37381	hypothetical protein	0.791	19	21	6	6
CCMP1005	Both	THAOC_37394	hypothetical protein	1	12	12	6	6
CCMP1005	Both	THAOC_37401	hypothetical protein	0.063	30	16	6	6
CCMP1005	Both	THAOC_37414	hypothetical protein	0.895	36	37	6	6
CCMP1005	Both	THAOC_37421	hypothetical protein	0.895	35	36	6	6
CCMP1005	Both	THAOC_37446	hypothetical protein	0.691	5	8	3	4
CCMP1005	Both	THAOC_37463	hypothetical protein	0.895	23	24	6	6
CCMP1005	Both	THAOC_37464	hypothetical protein	0.507	25	30	6	6
CCMP1005	Both	THAOC_37585	hypothetical protein	0.691	20	23	6	6
CCMP1005	Both	THAOC_37596	hypothetical protein	1	12	12	6	6
CCMP1005	Both	THAOC_37607	hypothetical protein	1	24	24	6	6
CCMP1005	Both	THAOC_37649	hypothetical protein	0.233	80	89	6	6
CCMP1005	Both	THAOC_37656	hypothetical protein	0.895	20	19	6	6
CCMP1005	Both	THAOC_37660	hypothetical protein	0.895	17	18	6	6
CCMP1005	Both	THAOC_37688	hypothetical protein	0.426	71	77	6	6
CCMP1005	Both	THAOC_37693	hypothetical protein	0.596	100	104	6	6
CCMP1005	Both	THAOC_37709	hypothetical protein	0.001	7	33	6	5
CCMP1005	Both	THAOC_37713	hypothetical protein	0.691	7	10	6	6
CCMP1005	Both	THAOC_37729	hypothetical protein	0.353	23	16	6	6
CCMP1005	Both	THAOC_37806	hypothetical protein	1	30	30	6	6
CCMP1005	Both	THAOC_37820	hypothetical protein	1	18	18	6	6
CCMP1005	Both	THAOC_37860	hypothetical protein	0.596	8	12	5	6
CCMP1005	Both	THAOC_37877	hypothetical protein	0.289	9	17	4	6
CCMP1005	Both	THAOC_37883	hypothetical protein	0.895	31	30	6	6
CCMP1005	400 ppm	THAOC_00005	hypothetical protein	0.691	61	64	6	6
CCMP1005	400 ppm	THAOC_00009	hypothetical protein	0.047	29	44	6	6
CCMP1005	400 ppm	THAOC_00011	hypothetical protein	0.507	37	42	6	6
CCMP1005	400 ppm	THAOC_00012	hypothetical protein	0.895	17	16	6	6
CCMP1005	400 ppm	THAOC_00013	hypothetical protein	0.001	114	138	6	6
CCMP1005	400 ppm	THAOC_00016	nitrite reductase	1	6	6	6	6
CCMP1005	400 ppm	THAOC_00017	hypothetical protein	0.895	47	48	6	6
CCMP1005	400 ppm	THAOC_00019	hypothetical protein	1	6	6	6	6
CCMP1005	400 ppm	THAOC_00021	hypothetical protein	0.691	63	66	6	6
CCMP1005	400 ppm	THAOC_00023	hypothetical protein	0.895	19	20	6	6
CCMP1005	400 ppm	THAOC_00025	hypothetical protein	0.895	18	17	6	6
CCMP1005	400 ppm	THAOC_00029	hypothetical protein	0.895	5	6	5	6
CCMP1005	400 ppm	THAOC_00041	hypothetical protein	1	12	12	6	6
CCMP1005	400 ppm	THAOC_00042	hypothetical protein	0.895	29	30	6	6
CCMP1005	400 ppm	THAOC_00049	hypothetical protein	1	8	8	6	6
CCMP1005	400 ppm	THAOC_00056	hypothetical protein	0.895	35	36	6	6
CCMP1005	400 ppm	THAOC_00058	hypothetical protein	0.289	124	132	6	6
CCMP1005	400 ppm	THAOC_00059	hypothetical protein	0.233	22	13	6	5
CCMP1005	400 ppm	THAOC_00062	hypothetical protein	0	75	127	6	6
CCMP1005	400 ppm	THAOC_00067	hypothetical protein	0.895	37	36	6	6
CCMP1005	400 ppm	THAOC_00069	hypothetical protein	1	12	12	6	6
CCMP1005	400 ppm	THAOC_00073	hypothetical protein	0.507	141	146	6	6
CCMP1005	400 ppm	THAOC_00074	hypothetical protein	1	30	30	6	6
CCMP1005	400 ppm	THAOC_00076	hypothetical protein	0.895	23	24	6	6
CCMP1005	400 ppm	THAOC_00080	hypothetical protein	0.895	5	6	5	6
CCMP1005	400 ppm	THAOC_00081	hypothetical protein	1	48	48	6	6
CCMP1005	400 ppm	THAOC_00083	hypothetical protein	0.034	35	51	6	6
CCMP1005	400 ppm	THAOC_00084	hypothetical protein	1	6	6	6	6
CCMP1005	400 ppm	THAOC_00085	hypothetical protein	0.895	47	48	6	6
CCMP1005	400 ppm	THAOC_00088	hypothetical protein	0.691	9	12	6	6
CCMP1005	400 ppm	THAOC_00097	hypothetical protein	0.085	37	50	6	6
CCMP1005	400 ppm	THAOC_00099	hypothetical protein	0.185	9	19	4	5
CCMP1005	400 ppm	THAOC_00102	hypothetical protein	0.691	25	28	6	6
CCMP1005	400 ppm	THAOC_00103	hypothetical protein	0.596	12	16	6	6
CCMP1005	400 ppm	THAOC_00105	hypothetical protein	0.596	21	17	6	6
CCMP1005	400 ppm	THAOC_00111	hypothetical protein	0	245	274	6	6
CCMP1005	400 ppm	THAOC_00112	hypothetical protein	0	30	66	4	4
CCMP1005	400 ppm	THAOC_00121	hypothetical protein	0.895	5	6	5	6
CCMP1005	400 ppm	THAOC_00122	hypothetical protein	0.791	10	12	6	6
CCMP1005	400 ppm	THAOC_00129	hypothetical protein	1	6	6	6	6
CCMP1005	400 ppm	THAOC_00131	hypothetical protein	0.005	24	45	5	6
CCMP1005	400 ppm	THAOC_00134	hypothetical protein	0.895	5	6	5	6
CCMP1005	400 ppm	THAOC_00138	hypothetical protein	0.791	51	53	6	6
CCMP1005	400 ppm	THAOC_00154	hypothetical protein	0.895	23	24	6	6
CCMP1005	400 ppm	THAOC_00155	hypothetical protein	1	27	27	6	6
CCMP1005	400 ppm	THAOC_00156	hypothetical protein	0.895	8	9	6	6
CCMP1005	400 ppm	THAOC_00166	hypothetical protein	0.353	29	36	6	6
CCMP1005	400 ppm	THAOC_00169	hypothetical protein	0.017	47	65	6	6
CCMP1005	400 ppm	THAOC_00180	hypothetical protein	0.895	5	6	5	6
CCMP1005	400 ppm	THAOC_00185	hypothetical protein	0	6	48	3	6
CCMP1005	400 ppm	THAOC_00205	hypothetical protein	0.895	8	9	6	6
CCMP1005	400 ppm	THAOC_00207	hypothetical protein	1	18	18	6	6
CCMP1005	400 ppm	THAOC_00210	hypothetical protein	0.034	136	152	6	6
CCMP1005	400 ppm	THAOC_00212	hypothetical protein	1	6	6	6	6
CCMP1005	400 ppm	THAOC_00213	hypothetical protein	0.895	6	7	6	5
CCMP1005	400 ppm	THAOC_00215	hypothetical protein	1	30	30	6	6
CCMP1005	400 ppm	THAOC_00216	hypothetical protein	1	6	6	6	6
CCMP1005	400 ppm	THAOC_00225	hypothetical protein	0.353	5	12	5	6
CCMP1005	400 ppm	THAOC_00231	hypothetical protein	0	49	85	6	6
CCMP1005	400 ppm	THAOC_00238	hypothetical protein	0.691	3	6	3	6
CCMP1005	400 ppm	THAOC_00241	hypothetical protein	1	6	6	6	6
CCMP1005	400 ppm	THAOC_00246	hypothetical protein	0.895	12	11	6	6
CCMP1005	400 ppm	THAOC_00249	hypothetical protein	0.691	25	28	6	6
CCMP1005	400 ppm	THAOC_00251	hypothetical protein	0.596	16	12	6	6
CCMP1005	400 ppm	THAOC_00252	hypothetical protein	1	22	22	6	6
CCMP1005	400 ppm	THAOC_00256	hypothetical protein	0.895	11	12	6	6
CCMP1005	400 ppm	THAOC_00260	hypothetical protein	0.112	43	55	6	6
CCMP1005	400 ppm	THAOC_00269	hypothetical protein	0.507	49	54	6	6
CCMP1005	400 ppm	THAOC_00275	hypothetical protein	0.034	184	200	6	6
CCMP1005	400 ppm	THAOC_00291	hypothetical protein	1	72	72	6	6
CCMP1005	400 ppm	THAOC_00292	hypothetical protein	0.895	28	29	6	6
CCMP1005	400 ppm	THAOC_00297	hypothetical protein	0.895	23	24	6	6
CCMP1005	400 ppm	THAOC_00305	hypothetical protein	1	30	30	6	6
CCMP1005	400 ppm	THAOC_00307	hypothetical protein	0	180	239	6	6
CCMP1005	400 ppm	THAOC_00313	hypothetical protein	0.426	42	48	6	6
CCMP1005	400 ppm	THAOC_00314	hypothetical protein	0.791	35	33	6	5
CCMP1005	400 ppm	THAOC_00316	hypothetical protein	0.085	65	78	6	6
CCMP1005	400 ppm	THAOC_00321	hypothetical protein	0.596	26	30	6	6
CCMP1005	400 ppm	THAOC_00326	hypothetical protein	0.691	15	18	5	6
CCMP1005	400 ppm	THAOC_00347	hypothetical protein	0.012	26	45	5	6
CCMP1005	400 ppm	THAOC_00349	hypothetical protein	1	12	12	6	6
CCMP1005	400 ppm	THAOC_00352	hypothetical protein	0.895	10	11	6	6
CCMP1005	400 ppm	THAOC_00357	hypothetical protein	0.895	11	12	6	6
CCMP1005	400 ppm	THAOC_00359	hypothetical protein	0	31	95	5	6
CCMP1005	400 ppm	THAOC_00364	hypothetical protein	0.691	39	42	6	6
CCMP1005	400 ppm	THAOC_00369	hypothetical protein	0.012	22	41	6	6
CCMP1005	400 ppm	THAOC_00370	hypothetical protein	0.691	27	30	6	6
CCMP1005	400 ppm	THAOC_00375	hypothetical protein	0	60	90	6	6
CCMP1005	400 ppm	THAOC_00379	hypothetical protein	1	6	6	6	6
CCMP1005	400 ppm	THAOC_00381	hypothetical protein	0.002	17	40	3	6
CCMP1005	400 ppm	THAOC_00388	class II fructose-bisphosphate aldolase	1	12	12	6	6
CCMP1005	400 ppm	THAOC_00391	hypothetical protein	0.791	49	51	6	6
CCMP1005	400 ppm	THAOC_00403	hypothetical protein	0.426	4	10	3	6
CCMP1005	400 ppm	THAOC_00405	hypothetical protein	0	44	103	6	6
CCMP1005	400 ppm	THAOC_00406	hypothetical protein	0.289	24	32	5	6
CCMP1005	400 ppm	THAOC_00407	hypothetical protein	0.596	34	38	6	6
CCMP1005	400 ppm	THAOC_00409	hypothetical protein	1	12	12	6	6
CCMP1005	400 ppm	THAOC_00411	hypothetical protein	0.791	34	36	6	6
CCMP1005	400 ppm	THAOC_00414	hypothetical protein	0.112	14	26	4	6
CCMP1005	400 ppm	THAOC_00424	hypothetical protein	0.353	49	56	6	6
CCMP1005	400 ppm	THAOC_00425	hypothetical protein	0.895	35	36	6	6
CCMP1005	400 ppm	THAOC_00430	hypothetical protein	0.691	49	52	6	6
CCMP1005	400 ppm	THAOC_00439	hypothetical protein	1	36	36	6	6
CCMP1005	400 ppm	THAOC_00441	hypothetical protein	0.895	5	6	5	6
CCMP1005	400 ppm	THAOC_00449	major facilitator superfamily transporter	0.691	3	6	3	6
CCMP1005	400 ppm	THAOC_00451	hypothetical protein	0.005	21	42	6	6
CCMP1005	400 ppm	THAOC_00454	hypothetical protein	0.791	34	36	6	6
CCMP1005	400 ppm	THAOC_00455	hypothetical protein	0.791	74	76	6	6
CCMP1005	400 ppm	THAOC_00458	hypothetical protein	0.047	19	34	4	6
CCMP1005	400 ppm	THAOC_00460	hypothetical protein	0.895	3	2	3	2
CCMP1005	400 ppm	THAOC_00462	hypothetical protein	0.233	21	30	6	6
CCMP1005	400 ppm	THAOC_00465	hypothetical protein	0.895	17	18	6	6
CCMP1005	400 ppm	THAOC_00486	hypothetical protein	0.895	5	6	5	6
CCMP1005	400 ppm	THAOC_00487	hypothetical protein	0.596	13	17	5	6
CCMP1005	400 ppm	THAOC_00488	hypothetical protein	0.085	89	102	6	6
CCMP1005	400 ppm	THAOC_00491	hypothetical protein	0.691	20	23	6	6
CCMP1005	400 ppm	THAOC_00492	hypothetical protein	0.691	17	20	6	6
CCMP1005	400 ppm	THAOC_00493	hypothetical protein	0.895	33	34	6	6
CCMP1005	400 ppm	THAOC_00494	hypothetical protein	1	7	7	6	6
CCMP1005	400 ppm	THAOC_00503	hypothetical protein	0.001	42	66	6	6
CCMP1005	400 ppm	THAOC_00505	hypothetical protein	0.691	27	30	6	6
CCMP1005	400 ppm	THAOC_00506	hypothetical protein	0.289	14	22	6	6
CCMP1005	400 ppm	THAOC_00509	hypothetical protein	0.895	23	24	6	6
CCMP1005	400 ppm	THAOC_00516	hypothetical protein	0.353	5	12	3	6
CCMP1005	400 ppm	THAOC_00518	hypothetical protein	0.895	4	5	3	5
CCMP1005	400 ppm	THAOC_00520	hypothetical protein	0.691	33	36	6	6
CCMP1005	400 ppm	THAOC_00530	hypothetical protein	0	55	83	6	6
CCMP1005	400 ppm	THAOC_00531	hypothetical protein	1	30	30	6	6
CCMP1005	400 ppm	THAOC_00535	hypothetical protein	0	29	63	6	6
CCMP1005	400 ppm	THAOC_00539	hypothetical protein	0	105	133	6	6
CCMP1005	400 ppm	THAOC_00543	hypothetical protein	0.507	149	154	6	6
CCMP1005	400 ppm	THAOC_00544	hypothetical protein	0.691	23	26	6	6
CCMP1005	400 ppm	THAOC_00553	hypothetical protein	1	6	6	6	6
CCMP1005	400 ppm	THAOC_00555	hypothetical protein	1	6	6	6	6
CCMP1005	400 ppm	THAOC_00563	hypothetical protein	0.895	12	11	6	6
CCMP1005	400 ppm	THAOC_00566	hypothetical protein	0.426	12	18	6	6
CCMP1005	400 ppm	THAOC_00567	hypothetical protein	0.895	8	9	4	4
CCMP1005	400 ppm	THAOC_00575	reverse transcriptase	0.791	17	15	6	5
CCMP1005	400 ppm	THAOC_00576	hypothetical protein	0.791	18	20	6	6
CCMP1005	400 ppm	THAOC_00578	hypothetical protein	0.895	11	12	6	6
CCMP1005	400 ppm	THAOC_00589	hypothetical protein	0.353	6	13	5	5
CCMP1005	400 ppm	THAOC_00603	hypothetical protein	0.596	28	24	6	6
CCMP1005	400 ppm	THAOC_00606	hypothetical protein	0.691	34	37	6	6
CCMP1005	400 ppm	THAOC_00609	hypothetical protein	1	12	12	6	6
CCMP1005	400 ppm	THAOC_00615	hypothetical protein	0.426	60	66	6	6
CCMP1005	400 ppm	THAOC_00625	hypothetical protein	0.895	24	23	6	6
CCMP1005	400 ppm	THAOC_00632	hypothetical protein	0.507	51	56	5	6
CCMP1005	400 ppm	THAOC_00636	hypothetical protein	0.507	5	10	3	5
CCMP1005	400 ppm	THAOC_00637	hypothetical protein	0.085	7	20	4	4
CCMP1005	400 ppm	THAOC_00642	hypothetical protein	0.507	3	8	3	2
CCMP1005	400 ppm	THAOC_00645	hypothetical protein	0.353	5	12	4	6
CCMP1005	400 ppm	THAOC_00647	hypothetical protein	0.233	56	65	6	6
CCMP1005	400 ppm	THAOC_00651	hypothetical protein	0.017	56	74	6	6
CCMP1005	400 ppm	THAOC_00654	hypothetical protein	0.233	52	61	6	6
CCMP1005	400 ppm	THAOC_00656	hypothetical protein	0.791	22	24	6	6
CCMP1005	400 ppm	THAOC_00658	hypothetical protein	0.791	68	66	6	6
CCMP1005	400 ppm	THAOC_00659	hypothetical protein	1	24	24	6	6
CCMP1005	400 ppm	THAOC_00660	hypothetical protein	0.791	8	10	5	6
CCMP1005	400 ppm	THAOC_00664	hypothetical protein	0.691	7	4	3	3
CCMP1005	400 ppm	THAOC_00669	hypothetical protein	0.507	13	18	6	6
CCMP1005	400 ppm	THAOC_00678	hypothetical protein	0.507	25	30	6	6
CCMP1005	400 ppm	THAOC_00679	hypothetical protein	0.895	17	18	6	6
CCMP1005	400 ppm	THAOC_00680	hypothetical protein	0.507	30	35	6	6
CCMP1005	400 ppm	THAOC_00683	hypothetical protein	0.791	14	16	6	6
CCMP1005	400 ppm	THAOC_00685	hypothetical protein	0.895	59	60	6	6
CCMP1005	400 ppm	THAOC_00688	hypothetical protein	0.791	41	43	6	6
CCMP1005	400 ppm	THAOC_00689	hypothetical protein	0.145	25	36	5	6
CCMP1005	400 ppm	THAOC_00690	hypothetical protein	1	12	12	6	6
CCMP1005	400 ppm	THAOC_00694	hypothetical protein	1	13	13	6	6
CCMP1005	400 ppm	THAOC_00696	hypothetical protein	0.005	21	42	5	6
CCMP1005	400 ppm	THAOC_00701	hypothetical protein	0.791	12	10	5	6
CCMP1005	400 ppm	THAOC_00702	hypothetical protein	0.145	15	26	5	6
CCMP1005	400 ppm	THAOC_00703	hypothetical protein	0.791	6	8	6	5
CCMP1005	400 ppm	THAOC_00705	hypothetical protein	0.895	5	6	5	6
CCMP1005	400 ppm	THAOC_00708	hypothetical protein	0.002	29	52	3	6
CCMP1005	400 ppm	THAOC_00713	hypothetical protein	0.112	5	17	4	6
CCMP1005	400 ppm	THAOC_00720	hypothetical protein	0.791	43	41	6	6
CCMP1005	400 ppm	THAOC_00721	hypothetical protein	1	6	6	6	6
CCMP1005	400 ppm	THAOC_00727	hypothetical protein	1	6	6	6	6
CCMP1005	400 ppm	THAOC_00730	hypothetical protein	0.024	14	31	4	6
CCMP1005	400 ppm	THAOC_00731	hypothetical protein	1	5	5	5	5
CCMP1005	400 ppm	THAOC_00734	hypothetical protein	0.895	9	10	6	5
CCMP1005	400 ppm	THAOC_00735	hypothetical protein	0.895	12	13	6	6
CCMP1005	400 ppm	THAOC_00736	hypothetical protein	0.691	143	146	6	6
CCMP1005	400 ppm	THAOC_00738	hypothetical protein	0.353	39	46	6	6
CCMP1005	400 ppm	THAOC_00740	hypothetical protein	0.426	40	46	6	6
CCMP1005	400 ppm	THAOC_00746	hypothetical protein	0.001	37	63	3	5
CCMP1005	400 ppm	THAOC_00747	hypothetical protein	1	12	12	6	6
CCMP1005	400 ppm	THAOC_00751	hypothetical protein	0.895	90	89	6	6
CCMP1005	400 ppm	THAOC_00762	hypothetical protein	1	12	12	6	6
CCMP1005	400 ppm	THAOC_00763	hypothetical protein	1	24	24	6	6
CCMP1005	400 ppm	THAOC_00764	hypothetical protein	1	6	6	6	6
CCMP1005	400 ppm	THAOC_00765	hypothetical protein	0.145	56	67	6	6
CCMP1005	400 ppm	THAOC_00766	hypothetical protein	0.791	3	5	3	5
CCMP1005	400 ppm	THAOC_00767	hypothetical protein	0.691	23	26	6	6
CCMP1005	400 ppm	THAOC_00772	hypothetical protein	0.791	6	8	6	6
CCMP1005	400 ppm	THAOC_00775	hypothetical protein	1	30	30	6	6
CCMP1005	400 ppm	THAOC_00776	hypothetical protein	1	18	18	6	6
CCMP1005	400 ppm	THAOC_00780	hypothetical protein	0.691	4	1	3	1
CCMP1005	400 ppm	THAOC_00802	hypothetical protein	0.008	16	36	5	6
CCMP1005	400 ppm	THAOC_00804	hypothetical protein	0.005	22	43	6	6
CCMP1005	400 ppm	THAOC_00805	hypothetical protein	0.353	21	28	5	6
CCMP1005	400 ppm	THAOC_00806	hypothetical protein	0.895	31	32	4	4
CCMP1005	400 ppm	THAOC_00812	hypothetical protein	0.289	18	26	6	6
CCMP1005	400 ppm	THAOC_00814	hypothetical protein	0.895	5	6	5	6
CCMP1005	400 ppm	THAOC_00835	hypothetical protein	0.895	13	12	6	6
CCMP1005	400 ppm	THAOC_00855	hypothetical protein	0.185	24	34	5	6
CCMP1005	400 ppm	THAOC_00856	hypothetical protein	0.895	35	36	6	6
CCMP1005	400 ppm	THAOC_00859	hypothetical protein	0.895	42	43	6	6
CCMP1005	400 ppm	THAOC_00861	hypothetical protein	0.691	15	18	6	6
CCMP1005	400 ppm	THAOC_00865	hypothetical protein	0.791	4	6	4	6
CCMP1005	400 ppm	THAOC_00867	hypothetical protein	1	15	15	6	6
CCMP1005	400 ppm	THAOC_00870	hypothetical protein	0.289	54	62	6	6
CCMP1005	400 ppm	THAOC_00872	hypothetical protein	0.145	26	37	6	6
CCMP1005	400 ppm	THAOC_00875	hypothetical protein	1	12	12	6	6
CCMP1005	400 ppm	THAOC_00882	hypothetical protein	1	36	36	6	6
CCMP1005	400 ppm	THAOC_00886	hypothetical protein	0.012	36	55	6	6
CCMP1005	400 ppm	THAOC_00887	hypothetical protein	0.895	29	30	6	6
CCMP1005	400 ppm	THAOC_00890	hypothetical protein	0.507	25	30	6	6
CCMP1005	400 ppm	THAOC_00894	hypothetical protein	0.233	51	60	6	6
CCMP1005	400 ppm	THAOC_00895	hypothetical protein	1	16	16	5	4
CCMP1005	400 ppm	THAOC_00897	hypothetical protein	0	75	106	6	6
CCMP1005	400 ppm	THAOC_00906	hypothetical protein	1	12	12	6	6
CCMP1005	400 ppm	THAOC_00911	hypothetical protein	0	141	187	6	6
CCMP1005	400 ppm	THAOC_00912	hypothetical protein	0.507	52	57	6	6
CCMP1005	400 ppm	THAOC_00932	hypothetical protein	0.017	15	33	5	6
CCMP1005	400 ppm	THAOC_00937	hypothetical protein	0.596	20	24	6	6
CCMP1005	400 ppm	THAOC_00947	hypothetical protein	0.008	134	154	6	6
CCMP1005	400 ppm	THAOC_00953	hypothetical protein	0.185	6	16	6	6
CCMP1005	400 ppm	THAOC_00960	hypothetical protein	0.353	26	33	6	6
CCMP1005	400 ppm	THAOC_00972	hypothetical protein	0.017	46	64	6	6
CCMP1005	400 ppm	THAOC_00975	hypothetical protein	0.895	41	42	6	6
CCMP1005	400 ppm	THAOC_00980	hypothetical protein	0.895	6	7	5	6
CCMP1005	400 ppm	THAOC_00981	hypothetical protein	0.002	105	128	6	6
CCMP1005	400 ppm	THAOC_00989	hypothetical protein	0.008	175	195	6	6
CCMP1005	400 ppm	THAOC_00992	hypothetical protein	0.791	34	36	6	6
CCMP1005	400 ppm	THAOC_00994	hypothetical protein	0.895	4	5	4	5
CCMP1005	400 ppm	THAOC_00996	hypothetical protein	0.895	29	30	6	6
CCMP1005	400 ppm	THAOC_00997	hypothetical protein	1	12	12	6	6
CCMP1005	400 ppm	THAOC_01001	hypothetical protein	0.034	81	97	6	6
CCMP1005	400 ppm	THAOC_01011	hypothetical protein	0.289	46	54	6	6
CCMP1005	400 ppm	THAOC_01012	hypothetical protein	0.791	23	21	6	6
CCMP1005	400 ppm	THAOC_01016	hypothetical protein	0.895	18	19	6	6
CCMP1005	400 ppm	THAOC_01019	hypothetical protein	0.426	275	281	6	6
CCMP1005	400 ppm	THAOC_01023	hypothetical protein	0.426	50	56	6	6
CCMP1005	400 ppm	THAOC_01024	hypothetical protein	0.112	23	35	5	6
CCMP1005	400 ppm	THAOC_01026	hypothetical protein	0.112	53	41	6	6
CCMP1005	400 ppm	THAOC_01032	hypothetical protein	0.895	7	6	6	6
CCMP1005	400 ppm	THAOC_01033	hypothetical protein	0.691	68	65	6	6
CCMP1005	400 ppm	THAOC_01034	hypothetical protein	0.012	67	86	5	6
CCMP1005	400 ppm	THAOC_01043	hypothetical protein	0.001	18	43	4	6
CCMP1005	400 ppm	THAOC_01047	hypothetical protein	0.791	16	18	6	6
CCMP1005	400 ppm	THAOC_01049	hypothetical protein	0.145	48	59	5	6
CCMP1005	400 ppm	THAOC_01054	hypothetical protein	0.289	7	15	4	4
CCMP1005	400 ppm	THAOC_01057	hypothetical protein	0.895	11	12	6	6
CCMP1005	400 ppm	THAOC_01068	hypothetical protein	1	6	6	6	6
CCMP1005	400 ppm	THAOC_01072	hypothetical protein	0	38	68	6	6
CCMP1005	400 ppm	THAOC_01082	hypothetical protein	1	6	6	6	6
CCMP1005	400 ppm	THAOC_01086	hypothetical protein	1	12	12	6	6
CCMP1005	400 ppm	THAOC_01087	hypothetical protein	1	6	6	6	6
CCMP1005	400 ppm	THAOC_01090	hypothetical protein	0.691	25	22	6	6
CCMP1005	400 ppm	THAOC_01094	hypothetical protein	0.791	10	12	6	6
CCMP1005	400 ppm	THAOC_01098	hypothetical protein	0	27	85	6	6
CCMP1005	400 ppm	THAOC_01101	hypothetical protein	0.791	17	19	6	6
CCMP1005	400 ppm	THAOC_01102	hypothetical protein	0.791	22	24	6	6
CCMP1005	400 ppm	THAOC_01106	hypothetical protein	0.024	64	81	6	6
CCMP1005	400 ppm	THAOC_01107	hypothetical protein	0.047	73	88	6	6
CCMP1005	400 ppm	THAOC_01110	hypothetical protein	1	24	24	6	6
CCMP1005	400 ppm	THAOC_01111	hypothetical protein	0.791	5	7	5	6
CCMP1005	400 ppm	THAOC_01112	hypothetical protein	0.426	91	97	6	6
CCMP1005	400 ppm	THAOC_01118	hypothetical protein	0.112	19	31	4	6
CCMP1005	400 ppm	THAOC_01123	hypothetical protein	0.289	20	28	6	6
CCMP1005	400 ppm	THAOC_01124	hypothetical protein	0	49	78	5	6
CCMP1005	400 ppm	THAOC_01130	hypothetical protein	0.895	5	6	5	6
CCMP1005	400 ppm	THAOC_01139	hypothetical protein	0.145	53	64	6	6
CCMP1005	400 ppm	THAOC_01150	hypothetical protein	0.791	6	8	6	6
CCMP1005	400 ppm	THAOC_01158	hypothetical protein	0.895	35	34	6	6
CCMP1005	400 ppm	THAOC_01161	hypothetical protein	0.289	125	133	6	6
CCMP1005	400 ppm	THAOC_01168	hypothetical protein	0.895	59	60	6	6
CCMP1005	400 ppm	THAOC_01175	hypothetical protein	0.596	39	35	6	6
CCMP1005	400 ppm	THAOC_01176	hypothetical protein	0.047	9	24	3	5
CCMP1005	400 ppm	THAOC_01177	hypothetical protein	0	35	66	4	6
CCMP1005	400 ppm	THAOC_01186	hypothetical protein	0.426	12	18	6	6
CCMP1005	400 ppm	THAOC_01187	hypothetical protein	0.895	7	6	6	6
CCMP1005	400 ppm	THAOC_01191	hypothetical protein	0.145	37	48	5	6
CCMP1005	400 ppm	THAOC_01195	hypothetical protein	0.145	7	18	3	6
CCMP1005	400 ppm	THAOC_01198	hypothetical protein	0.353	17	10	3	2
CCMP1005	400 ppm	THAOC_01199	hypothetical protein	0.289	37	29	6	6
CCMP1005	400 ppm	THAOC_01208	hypothetical protein	0.791	8	6	4	3
CCMP1005	400 ppm	THAOC_01211	hypothetical protein	0.507	13	18	5	6
CCMP1005	400 ppm	THAOC_01214	hypothetical protein	0.895	19	20	6	6
CCMP1005	400 ppm	THAOC_01217	hypothetical protein	0.791	29	31	5	5
CCMP1005	400 ppm	THAOC_01225	hypothetical protein	1	6	6	6	6
CCMP1005	400 ppm	THAOC_01229	hypothetical protein	0.426	19	25	6	6
CCMP1005	400 ppm	THAOC_01236	hypothetical protein	0.895	3	2	3	2
CCMP1005	400 ppm	THAOC_01240	hypothetical protein	0.791	85	87	6	6
CCMP1005	400 ppm	THAOC_01248	hypothetical protein	0.791	22	24	6	6
CCMP1005	400 ppm	THAOC_01251	hypothetical protein	1	12	12	6	6
CCMP1005	400 ppm	THAOC_01252	hypothetical protein	0	238	272	6	6
CCMP1005	400 ppm	THAOC_01253	hypothetical protein	0.895	8	7	5	6
CCMP1005	400 ppm	THAOC_01258	hypothetical protein	1	13	13	6	6
CCMP1005	400 ppm	THAOC_01259	hypothetical protein	1	6	6	6	6
CCMP1005	400 ppm	THAOC_01260	hypothetical protein	0.596	8	12	4	6
CCMP1005	400 ppm	THAOC_01262	hypothetical protein	0.001	96	121	6	6
CCMP1005	400 ppm	THAOC_01269	hypothetical protein	0.691	9	12	5	6
CCMP1005	400 ppm	THAOC_01272	hypothetical protein	0.596	8	12	5	6
CCMP1005	400 ppm	THAOC_01276	hypothetical protein	1	42	42	6	6
CCMP1005	400 ppm	THAOC_01278	hypothetical protein	1	6	6	6	6
CCMP1005	400 ppm	THAOC_01280	hypothetical protein	0.691	67	70	6	6
CCMP1005	400 ppm	THAOC_01291	hypothetical protein	0.145	64	53	6	6
CCMP1005	400 ppm	THAOC_01293	hypothetical protein	0.691	27	30	6	6
CCMP1005	400 ppm	THAOC_01295	hypothetical protein	1	6	6	6	6
CCMP1005	400 ppm	THAOC_01297	hypothetical protein	1	18	18	6	6
CCMP1005	400 ppm	THAOC_01314	hypothetical protein	0.596	74	78	6	6
CCMP1005	400 ppm	THAOC_01316	hypothetical protein	0.233	30	39	6	6
CCMP1005	400 ppm	THAOC_01322	hypothetical protein	0.895	14	13	5	5
CCMP1005	400 ppm	THAOC_01323	hypothetical protein	0.507	90	95	6	6
CCMP1005	400 ppm	THAOC_01327	hypothetical protein	0	58	103	6	6
CCMP1005	400 ppm	THAOC_01330	hypothetical protein	1	8	8	6	6
CCMP1005	400 ppm	THAOC_01331	hypothetical protein	1	6	6	6	6
CCMP1005	400 ppm	THAOC_01342	hypothetical protein	0.289	45	53	6	6
CCMP1005	400 ppm	THAOC_01343	hypothetical protein	0.507	19	24	6	6
CCMP1005	400 ppm	THAOC_01344	hypothetical protein	0.895	28	29	6	6
CCMP1005	400 ppm	THAOC_01345	hypothetical protein	0.791	51	49	6	6
CCMP1005	400 ppm	THAOC_01346	hypothetical protein	0.047	38	53	5	6
CCMP1005	400 ppm	THAOC_01347	hypothetical protein	1	18	18	6	6
CCMP1005	400 ppm	THAOC_01350	hypothetical protein	1	6	6	6	6
CCMP1005	400 ppm	THAOC_01355	hypothetical protein	0.005	31	52	6	6
CCMP1005	400 ppm	THAOC_01360	hypothetical protein	0	67	108	6	6
CCMP1005	400 ppm	THAOC_01361	hypothetical protein	1	29	29	6	6
CCMP1005	400 ppm	THAOC_01364	hypothetical protein	0.185	47	57	6	6
CCMP1005	400 ppm	THAOC_01370	hypothetical protein	0.085	46	59	6	6
CCMP1005	400 ppm	THAOC_01378	hypothetical protein	0.353	70	77	6	6
CCMP1005	400 ppm	THAOC_01380	hypothetical protein	1	9	9	6	6
CCMP1005	400 ppm	THAOC_01381	hypothetical protein	0.895	5	6	5	6
CCMP1005	400 ppm	THAOC_01393	hypothetical protein	0.895	5	6	5	6
CCMP1005	400 ppm	THAOC_01395	hypothetical protein	0.895	5	6	5	6
CCMP1005	400 ppm	THAOC_01400	hypothetical protein	0.233	10	19	4	6
CCMP1005	400 ppm	THAOC_01408	hypothetical protein	0.791	10	8	5	4
CCMP1005	400 ppm	THAOC_01411	hypothetical protein	0.791	7	5	3	2
CCMP1005	400 ppm	THAOC_01412	hypothetical protein	0.895	35	34	6	6
CCMP1005	400 ppm	THAOC_01417	hypothetical protein	0.353	15	8	6	4
CCMP1005	400 ppm	THAOC_01420	hypothetical protein	0.005	13	34	6	6
CCMP1005	400 ppm	THAOC_01422	hypothetical protein	0.289	42	50	6	6
CCMP1005	400 ppm	THAOC_01424	hypothetical protein	1	6	6	6	6
CCMP1005	400 ppm	THAOC_01427	hypothetical protein	0.289	117	125	6	6
CCMP1005	400 ppm	THAOC_01428	hypothetical protein	1	6	6	6	6
CCMP1005	400 ppm	THAOC_01432	hypothetical protein	0.791	16	18	6	6
CCMP1005	400 ppm	THAOC_01433	hypothetical protein	0.895	25	24	6	6
CCMP1005	400 ppm	THAOC_01434	hypothetical protein	0.691	11	14	5	6
CCMP1005	400 ppm	THAOC_01437	hypothetical protein	0.895	10	11	6	6
CCMP1005	400 ppm	THAOC_01438	hypothetical protein	0.596	6	10	3	5
CCMP1005	400 ppm	THAOC_01444	hypothetical protein	1	6	6	6	6
CCMP1005	400 ppm	THAOC_01445	hypothetical protein	0.596	15	11	3	2
CCMP1005	400 ppm	THAOC_01448	hypothetical protein	0.596	34	38	6	6
CCMP1005	400 ppm	THAOC_01461	hypothetical protein	0.507	31	36	6	6
CCMP1005	400 ppm	THAOC_01463	hypothetical protein	0.895	23	24	6	6
CCMP1005	400 ppm	THAOC_01471	hypothetical protein	0.895	5	6	5	6
CCMP1005	400 ppm	THAOC_01475	hypothetical protein	0.791	40	42	6	6
CCMP1005	400 ppm	THAOC_01478	hypothetical protein	0.596	61	65	6	6
CCMP1005	400 ppm	THAOC_01479	hypothetical protein	0	20	57	4	6
CCMP1005	400 ppm	THAOC_01484	hypothetical protein	0.895	5	6	5	6
CCMP1005	400 ppm	THAOC_01487	hypothetical protein	0.008	82	102	6	6
CCMP1005	400 ppm	THAOC_01497	hypothetical protein	0.895	34	35	6	6
CCMP1005	400 ppm	THAOC_01498	hypothetical protein	0.895	47	48	6	6
CCMP1005	400 ppm	THAOC_01501	hypothetical protein	0.895	25	26	6	6
CCMP1005	400 ppm	THAOC_01504	hypothetical protein	0.791	23	25	6	6
CCMP1005	400 ppm	THAOC_01505	hypothetical protein	0.791	10	12	5	6
CCMP1005	400 ppm	THAOC_01514	hypothetical protein	0.691	67	70	6	6
CCMP1005	400 ppm	THAOC_01524	hypothetical protein	0.426	8	14	6	6
CCMP1005	400 ppm	THAOC_01531	hypothetical protein	0	144	176	6	6
CCMP1005	400 ppm	THAOC_01532	hypothetical protein	0.005	60	81	5	6
CCMP1005	400 ppm	THAOC_01551	hypothetical protein	0.289	15	23	6	6
CCMP1005	400 ppm	THAOC_01552	hypothetical protein	1	30	30	6	6
CCMP1005	400 ppm	THAOC_01554	hypothetical protein	1	6	6	6	6
CCMP1005	400 ppm	THAOC_01564	hypothetical protein	1	6	6	6	6
CCMP1005	400 ppm	THAOC_01568	hypothetical protein	0.034	48	64	6	6
CCMP1005	400 ppm	THAOC_01576	hypothetical protein	1	30	30	6	6
CCMP1005	400 ppm	THAOC_01577	hypothetical protein	0.426	11	5	5	3
CCMP1005	400 ppm	THAOC_01579	hypothetical protein	0.507	37	42	6	6
CCMP1005	400 ppm	THAOC_01582	hypothetical protein	0.034	38	54	6	6
CCMP1005	400 ppm	THAOC_01584	hypothetical protein	1	6	6	6	6
CCMP1005	400 ppm	THAOC_01591	hypothetical protein	0.233	78	87	6	6
CCMP1005	400 ppm	THAOC_01598	hypothetical protein	0.895	14	15	6	6
CCMP1005	400 ppm	THAOC_01599	hypothetical protein	0.791	47	49	6	6
CCMP1005	400 ppm	THAOC_01600	hypothetical protein	0.426	23	29	6	6
CCMP1005	400 ppm	THAOC_01603	hypothetical protein	1	12	12	6	6
CCMP1005	400 ppm	THAOC_01607	hypothetical protein	0.596	19	23	5	6
CCMP1005	400 ppm	THAOC_01608	hypothetical protein	0.691	21	24	6	6
CCMP1005	400 ppm	THAOC_01610	hypothetical protein	0.085	52	65	6	6
CCMP1005	400 ppm	THAOC_01614	hypothetical protein	1	26	26	6	6
CCMP1005	400 ppm	THAOC_01622	hypothetical protein	0.691	6	9	6	6
CCMP1005	400 ppm	THAOC_01626	hypothetical protein	1	6	6	6	6
CCMP1005	400 ppm	THAOC_01627	hypothetical protein	0.185	22	32	5	6
CCMP1005	400 ppm	THAOC_01628	hypothetical protein	0.233	114	123	6	6
CCMP1005	400 ppm	THAOC_01631	hypothetical protein	0.691	14	11	6	6
CCMP1005	400 ppm	THAOC_01641	hypothetical protein	0.289	9	17	5	4
CCMP1005	400 ppm	THAOC_01642	hypothetical protein	0.353	25	32	6	6
CCMP1005	400 ppm	THAOC_01643	hypothetical protein	1	6	6	6	6
CCMP1005	400 ppm	THAOC_01646	hypothetical protein	0.791	62	64	6	6
CCMP1005	400 ppm	THAOC_01647	hypothetical protein	0.895	11	12	6	6
CCMP1005	400 ppm	THAOC_01648	hypothetical protein	0.596	32	36	6	6
CCMP1005	400 ppm	THAOC_01659	hypothetical protein	0.895	34	33	6	6
CCMP1005	400 ppm	THAOC_01676	hypothetical protein	0.507	41	46	6	6
CCMP1005	400 ppm	THAOC_01677	hypothetical protein	0.507	31	36	5	6
CCMP1005	400 ppm	THAOC_01678	hypothetical protein	0.596	22	26	6	6
CCMP1005	400 ppm	THAOC_01687	hypothetical protein	0.895	83	84	6	6
CCMP1005	400 ppm	THAOC_01689	hypothetical protein	0.895	7	8	6	6
CCMP1005	400 ppm	THAOC_01691	hypothetical protein	1	36	36	6	6
CCMP1005	400 ppm	THAOC_01695	hypothetical protein	0.691	6	9	4	5
CCMP1005	400 ppm	THAOC_01697	hypothetical protein	1	6	6	6	6
CCMP1005	400 ppm	THAOC_01704	hypothetical protein	0.233	23	32	6	6
CCMP1005	400 ppm	THAOC_01706	hypothetical protein	0.185	17	27	5	6
CCMP1005	400 ppm	THAOC_01714	hypothetical protein	1	50	50	6	6
CCMP1005	400 ppm	THAOC_01718	hypothetical protein	1	6	6	6	6
CCMP1005	400 ppm	THAOC_01719	hypothetical protein	1	24	24	6	6
CCMP1005	400 ppm	THAOC_01743	hypothetical protein	0.185	48	38	5	5
CCMP1005	400 ppm	THAOC_01745	hypothetical protein	0.691	3	6	3	6
CCMP1005	400 ppm	THAOC_01747	hypothetical protein	0.507	36	41	6	6
CCMP1005	400 ppm	THAOC_01748	hypothetical protein	0.895	24	23	6	6
CCMP1005	400 ppm	THAOC_01749	hypothetical protein	1	13	13	6	6
CCMP1005	400 ppm	THAOC_01766	hypothetical protein	0.791	16	18	6	6
CCMP1005	400 ppm	THAOC_01768	hypothetical protein	1	6	6	6	6
CCMP1005	400 ppm	THAOC_01775	hypothetical protein	0.691	8	11	6	6
CCMP1005	400 ppm	THAOC_01781	hypothetical protein	0.507	11	16	6	6
CCMP1005	400 ppm	THAOC_01785	hypothetical protein	0.596	83	87	6	6
CCMP1005	400 ppm	THAOC_01786	hypothetical protein	0.895	5	6	5	6
CCMP1005	400 ppm	THAOC_01792	hypothetical protein	0.012	38	57	6	6
CCMP1005	400 ppm	THAOC_01793	hypothetical protein	0.507	89	94	6	6
CCMP1005	400 ppm	THAOC_01795	hypothetical protein	0.112	9	21	3	6
CCMP1005	400 ppm	THAOC_01800	hypothetical protein	0.145	13	24	6	6
CCMP1005	400 ppm	THAOC_01801	hypothetical protein	0.791	6	8	6	6
CCMP1005	400 ppm	THAOC_01803	hypothetical protein	0.005	65	86	5	5
CCMP1005	400 ppm	THAOC_01806	hypothetical protein	0.012	72	91	6	6
CCMP1005	400 ppm	THAOC_01808	hypothetical protein	0.289	95	87	6	6
CCMP1005	400 ppm	THAOC_01823	hypothetical protein	1	6	6	6	6
CCMP1005	400 ppm	THAOC_01840	hypothetical protein	0	22	66	3	6
CCMP1005	400 ppm	THAOC_01845	hypothetical protein	0.047	16	31	6	6
CCMP1005	400 ppm	THAOC_01857	hypothetical protein	0.791	10	12	5	6
CCMP1005	400 ppm	THAOC_01859	hypothetical protein	0.001	142	168	6	6
CCMP1005	400 ppm	THAOC_01860	hypothetical protein	0.791	22	24	6	6
CCMP1005	400 ppm	THAOC_01864	hypothetical protein	0.085	100	113	6	6
CCMP1005	400 ppm	THAOC_01867	hypothetical protein	0.353	88	95	6	6
CCMP1005	400 ppm	THAOC_01874	hypothetical protein	0.005	31	52	6	6
CCMP1005	400 ppm	THAOC_01880	hypothetical protein	0	26	55	6	6
CCMP1005	400 ppm	THAOC_01881	hypothetical protein	0.691	97	100	6	6
CCMP1005	400 ppm	THAOC_01886	hypothetical protein	0.145	19	30	5	5
CCMP1005	400 ppm	THAOC_01887	hypothetical protein	0.507	9	14	4	6
CCMP1005	400 ppm	THAOC_01889	hypothetical protein	0	129	167	6	6
CCMP1005	400 ppm	THAOC_01894	hypothetical protein	0.791	22	24	6	6
CCMP1005	400 ppm	THAOC_01895	hypothetical protein	0.791	8	10	5	6
CCMP1005	400 ppm	THAOC_01896	hypothetical protein	0.691	21	24	6	6
CCMP1005	400 ppm	THAOC_01898	hypothetical protein	0.895	13	12	6	6
CCMP1005	400 ppm	THAOC_01902	hypothetical protein	0.791	15	17	5	5
CCMP1005	400 ppm	THAOC_01903	hypothetical protein	0.895	5	6	5	6
CCMP1005	400 ppm	THAOC_01915	hypothetical protein	0.895	5	6	5	6
CCMP1005	400 ppm	THAOC_01917	hypothetical protein	1	28	28	6	6
CCMP1005	400 ppm	THAOC_01920	hypothetical protein	1	6	6	6	6
CCMP1005	400 ppm	THAOC_01923	hypothetical protein	1	6	6	6	6
CCMP1005	400 ppm	THAOC_01930	hypothetical protein	1	24	24	6	6
CCMP1005	400 ppm	THAOC_01931	hypothetical protein	0.895	11	12	6	6
CCMP1005	400 ppm	THAOC_01937	hypothetical protein	0.895	47	48	6	6
CCMP1005	400 ppm	THAOC_01938	hypothetical protein	0.691	13	16	6	6
CCMP1005	400 ppm	THAOC_01939	hypothetical protein	1	42	42	6	6
CCMP1005	400 ppm	THAOC_01941	hypothetical protein	0.596	11	15	6	6
CCMP1005	400 ppm	THAOC_01944	hypothetical protein	0.895	17	18	6	6
CCMP1005	400 ppm	THAOC_01946	hypothetical protein	1	12	12	6	6
CCMP1005	400 ppm	THAOC_01952	hypothetical protein	0.691	10	7	4	3
CCMP1005	400 ppm	THAOC_01955	hypothetical protein	0.895	5	6	5	6
CCMP1005	400 ppm	THAOC_01958	hypothetical protein	0.596	31	35	6	6
CCMP1005	400 ppm	THAOC_01959	hypothetical protein	1	6	6	6	6
CCMP1005	400 ppm	THAOC_01962	hypothetical protein	1	6	6	6	6
CCMP1005	400 ppm	THAOC_01966	hypothetical protein	0.596	168	172	6	6
CCMP1005	400 ppm	THAOC_01967	hypothetical protein	0.791	10	12	5	6
CCMP1005	400 ppm	THAOC_01971	hypothetical protein	0.791	102	104	6	6
CCMP1005	400 ppm	THAOC_01978	hypothetical protein	0.895	17	18	6	6
CCMP1005	400 ppm	THAOC_01979	hypothetical protein	0.596	95	99	6	6
CCMP1005	400 ppm	THAOC_01985	hypothetical protein	0.691	10	13	5	6
CCMP1005	400 ppm	THAOC_01987	hypothetical protein	0.145	11	22	3	6
CCMP1005	400 ppm	THAOC_01992	hypothetical protein	0.791	34	36	6	6
CCMP1005	400 ppm	THAOC_01996	hypothetical protein	0.596	12	16	6	6
CCMP1005	400 ppm	THAOC_01997	hypothetical protein	0	20	52	4	5
CCMP1005	400 ppm	THAOC_01999	hypothetical protein	0.791	29	31	6	6
CCMP1005	400 ppm	THAOC_02006	hypothetical protein	1	5	5	5	5
CCMP1005	400 ppm	THAOC_02010	hypothetical protein	0.791	8	10	6	6
CCMP1005	400 ppm	THAOC_02011	hypothetical protein	1	6	6	6	6
CCMP1005	400 ppm	THAOC_02012	hypothetical protein	0	113	168	6	6
CCMP1005	400 ppm	THAOC_02015	hypothetical protein	0.507	7	12	6	6
CCMP1005	400 ppm	THAOC_02027	hypothetical protein	1	18	18	6	6
CCMP1005	400 ppm	THAOC_02028	hypothetical protein	0.895	4	5	4	5
CCMP1005	400 ppm	THAOC_02029	hypothetical protein	0.691	26	29	6	6
CCMP1005	400 ppm	THAOC_02032	hypothetical protein	0.507	14	19	5	6
CCMP1005	400 ppm	THAOC_02034	hypothetical protein	0.426	71	77	6	6
CCMP1005	400 ppm	THAOC_02035	hypothetical protein	0.791	4	6	4	6
CCMP1005	400 ppm	THAOC_02036	hypothetical protein	0.791	6	8	5	6
CCMP1005	400 ppm	THAOC_02037	hypothetical protein	1	6	6	6	6
CCMP1005	400 ppm	THAOC_02039	hypothetical protein	0.596	163	159	6	6
CCMP1005	400 ppm	THAOC_02040	hypothetical protein	1	19	19	6	6
CCMP1005	400 ppm	THAOC_02045	hypothetical protein	0.791	12	14	6	6
CCMP1005	400 ppm	THAOC_02047	hypothetical protein	0.691	24	27	5	6
CCMP1005	400 ppm	THAOC_02053	hypothetical protein	0	49	97	6	6
CCMP1005	400 ppm	THAOC_02058	hypothetical protein	0.353	28	35	6	6
CCMP1005	400 ppm	THAOC_02066	hypothetical protein	0.112	29	41	6	6
CCMP1005	400 ppm	THAOC_02069	hypothetical protein	0.024	9	26	4	6
CCMP1005	400 ppm	THAOC_02080	hypothetical protein	0.791	52	54	6	6
CCMP1005	400 ppm	THAOC_02081	hypothetical protein	0.596	13	17	6	6
CCMP1005	400 ppm	THAOC_02082	hypothetical protein	0.791	68	66	6	6
CCMP1005	400 ppm	THAOC_02093	hypothetical protein	1	12	12	6	6
CCMP1005	400 ppm	THAOC_02094	hypothetical protein	0.895	35	36	6	6
CCMP1005	400 ppm	THAOC_02095	hypothetical protein	0.691	9	6	6	6
CCMP1005	400 ppm	THAOC_02096	hypothetical protein	0.895	17	18	6	6
CCMP1005	400 ppm	THAOC_02097	hypothetical protein	0	297	341	6	6
CCMP1005	400 ppm	THAOC_02101	hypothetical protein	1	18	18	6	6
CCMP1005	400 ppm	THAOC_02104	hypothetical protein	0.001	63	87	6	6
CCMP1005	400 ppm	THAOC_02105	hypothetical protein	1	10	10	5	6
CCMP1005	400 ppm	THAOC_02106	hypothetical protein	0.895	40	41	6	6
CCMP1005	400 ppm	THAOC_02109	hypothetical protein	1	12	12	6	6
CCMP1005	400 ppm	THAOC_02116	hypothetical protein	0.895	13	12	6	6
CCMP1005	400 ppm	THAOC_02117	hypothetical protein	0.596	11	15	5	6
CCMP1005	400 ppm	THAOC_02119	hypothetical protein	0.233	95	104	6	6
CCMP1005	400 ppm	THAOC_02120	hypothetical protein	1	18	18	6	6
CCMP1005	400 ppm	THAOC_02125	hypothetical protein	0.085	39	52	6	6
CCMP1005	400 ppm	THAOC_02126	hypothetical protein	0.691	4	7	4	6
CCMP1005	400 ppm	THAOC_02128	hypothetical protein	1	84	84	6	6
CCMP1005	400 ppm	THAOC_02129	hypothetical protein	0.895	5	6	5	6
CCMP1005	400 ppm	THAOC_02131	hypothetical protein	1	12	12	6	6
CCMP1005	400 ppm	THAOC_02133	hypothetical protein	1	6	6	6	6
CCMP1005	400 ppm	THAOC_02137	hypothetical protein	1	24	24	6	6
CCMP1005	400 ppm	THAOC_02143	hypothetical protein	0.112	22	34	6	6
CCMP1005	400 ppm	THAOC_02148	hypothetical protein	0.895	28	29	6	6
CCMP1005	400 ppm	THAOC_02150	hypothetical protein	0.791	81	83	6	6
CCMP1005	400 ppm	THAOC_02152	hypothetical protein	1	30	30	6	6
CCMP1005	400 ppm	THAOC_02153	hypothetical protein	1	48	48	6	6
CCMP1005	400 ppm	THAOC_02155	hypothetical protein	0.791	16	18	6	6
CCMP1005	400 ppm	THAOC_02156	hypothetical protein	0.289	13	5	3	2
CCMP1005	400 ppm	THAOC_02159	hypothetical protein	1	6	6	6	6
CCMP1005	400 ppm	THAOC_02160	hypothetical protein	0.895	29	30	6	6
CCMP1005	400 ppm	THAOC_02161	hypothetical protein	0.895	11	12	6	6
CCMP1005	400 ppm	THAOC_02162	hypothetical protein	0.791	12	14	6	6
CCMP1005	400 ppm	THAOC_02163	hypothetical protein	1	224	224	6	6
CCMP1005	400 ppm	THAOC_02164	hypothetical protein	0.791	28	30	6	6
CCMP1005	400 ppm	THAOC_02166	hypothetical protein	1	12	12	6	6
CCMP1005	400 ppm	THAOC_02176	hypothetical protein	1	18	18	6	6
CCMP1005	400 ppm	THAOC_02177	hypothetical protein	0.185	99	109	6	6
CCMP1005	400 ppm	THAOC_02178	hypothetical protein	1	12	12	6	6
CCMP1005	400 ppm	THAOC_02180	hypothetical protein	0.426	26	32	6	6
CCMP1005	400 ppm	THAOC_02201	hypothetical protein	0.005	33	54	5	6
CCMP1005	400 ppm	THAOC_02206	hypothetical protein	0.596	31	35	6	6
CCMP1005	400 ppm	THAOC_02207	hypothetical protein	0.895	37	38	6	6
CCMP1005	400 ppm	THAOC_02208	hypothetical protein	0.895	113	114	6	6
CCMP1005	400 ppm	THAOC_02210	hypothetical protein	0.145	53	64	6	6
CCMP1005	400 ppm	THAOC_02218	hypothetical protein	0.895	11	12	6	6
CCMP1005	400 ppm	THAOC_02224	hypothetical protein	0.596	5	9	5	6
CCMP1005	400 ppm	THAOC_02230	hypothetical protein	0.017	78	96	6	6
CCMP1005	400 ppm	THAOC_02231	hypothetical protein	0.507	60	65	6	6
CCMP1005	400 ppm	THAOC_02233	hypothetical protein	0.063	70	84	6	6
CCMP1005	400 ppm	THAOC_02234	hypothetical protein	0.012	43	62	5	6
CCMP1005	400 ppm	THAOC_02237	hypothetical protein	0.691	188	191	6	6
CCMP1005	400 ppm	THAOC_02239	hypothetical protein	0.596	8	12	6	6
CCMP1005	400 ppm	THAOC_02242	hypothetical protein	0.895	33	34	6	6
CCMP1005	400 ppm	THAOC_02243	hypothetical protein	0	78	115	6	6
CCMP1005	400 ppm	THAOC_02244	hypothetical protein	0.047	182	197	6	6
CCMP1005	400 ppm	THAOC_02247	hypothetical protein	0.791	5	7	5	6
CCMP1005	400 ppm	THAOC_02249	hypothetical protein	0.233	50	41	6	6
CCMP1005	400 ppm	THAOC_02250	hypothetical protein	0.895	11	12	6	6
CCMP1005	400 ppm	THAOC_02251	hypothetical protein	0.895	5	6	5	6
CCMP1005	400 ppm	THAOC_02253	hypothetical protein	1	26	26	6	6
CCMP1005	400 ppm	THAOC_02259	hypothetical protein	1	12	12	6	6
CCMP1005	400 ppm	THAOC_02268	hypothetical protein	0.353	55	48	5	6
CCMP1005	400 ppm	THAOC_02274	hypothetical protein	1	6	6	6	6
CCMP1005	400 ppm	THAOC_02278	hypothetical protein	1	6	6	6	6
CCMP1005	400 ppm	THAOC_02281	hypothetical protein	1	6	6	6	6
CCMP1005	400 ppm	THAOC_02290	hypothetical protein	0.895	11	12	6	6
CCMP1005	400 ppm	THAOC_02293	hypothetical protein	1	12	12	6	6
CCMP1005	400 ppm	THAOC_02301	hypothetical protein	1	6	6	6	6
CCMP1005	400 ppm	THAOC_02302	hypothetical protein	0.691	27	30	6	6
CCMP1005	400 ppm	THAOC_02306	hypothetical protein	1	6	6	6	6
CCMP1005	400 ppm	THAOC_02308	hypothetical protein	1	12	12	6	6
CCMP1005	400 ppm	THAOC_02312	hypothetical protein	0.791	14	16	6	6
CCMP1005	400 ppm	THAOC_02313	hypothetical protein	0.047	28	43	6	6
CCMP1005	400 ppm	THAOC_02314	hypothetical protein	0	393	427	6	6
CCMP1005	400 ppm	THAOC_02315	hypothetical protein	1	22	22	6	6
CCMP1005	400 ppm	THAOC_02316	hypothetical protein	0.507	22	27	6	6
CCMP1005	400 ppm	THAOC_02319	hypothetical protein	0.791	46	48	6	6
CCMP1005	400 ppm	THAOC_02321	hypothetical protein	0.507	39	34	6	6
CCMP1005	400 ppm	THAOC_02323	hypothetical protein	0.353	28	35	6	6
CCMP1005	400 ppm	THAOC_02324	hypothetical protein	1	6	6	6	6
CCMP1005	400 ppm	THAOC_02326	hypothetical protein	0.791	16	18	6	6
CCMP1005	400 ppm	THAOC_02327	hypothetical protein	0.691	35	38	6	6
CCMP1005	400 ppm	THAOC_02331	hypothetical protein	0.895	23	24	6	6
CCMP1005	400 ppm	THAOC_02339	hypothetical protein	0.791	16	18	6	6
CCMP1005	400 ppm	THAOC_02342	hypothetical protein	1	6	6	6	6
CCMP1005	400 ppm	THAOC_02349	hypothetical protein	1	5	5	5	5
CCMP1005	400 ppm	THAOC_02351	hypothetical protein	0.507	53	48	6	6
CCMP1005	400 ppm	THAOC_02360	hypothetical protein	1	6	6	6	6
CCMP1005	400 ppm	THAOC_02362	hypothetical protein	1	6	6	6	6
CCMP1005	400 ppm	THAOC_02363	hypothetical protein	0.895	5	6	5	6
CCMP1005	400 ppm	THAOC_02364	hypothetical protein	0.691	7	10	3	4
CCMP1005	400 ppm	THAOC_02366	hypothetical protein	0.895	29	30	6	6
CCMP1005	400 ppm	THAOC_02367	hypothetical protein	0.596	38	42	6	6
CCMP1005	400 ppm	THAOC_02368	hypothetical protein	1	6	6	6	6
CCMP1005	400 ppm	THAOC_02369	hypothetical protein	1	12	12	6	6
CCMP1005	400 ppm	THAOC_02373	hypothetical protein	0.791	14	16	6	6
CCMP1005	400 ppm	THAOC_02374	hypothetical protein	0.002	125	148	6	6
CCMP1005	400 ppm	THAOC_02377	hypothetical protein	1	12	12	6	6
CCMP1005	400 ppm	THAOC_02378	hypothetical protein	0.596	85	89	6	6
CCMP1005	400 ppm	THAOC_02381	hypothetical protein	0.895	5	6	5	6
CCMP1005	400 ppm	THAOC_02382	hypothetical protein	0.596	86	90	6	6
CCMP1005	400 ppm	THAOC_02383	hypothetical protein	1	42	42	6	6
CCMP1005	400 ppm	THAOC_02388	hypothetical protein	0.507	7	12	5	6
CCMP1005	400 ppm	THAOC_02391	hypothetical protein	0.895	3	4	3	4
CCMP1005	400 ppm	THAOC_02399	hypothetical protein	0.791	10	12	5	6
CCMP1005	400 ppm	THAOC_02403	hypothetical protein	1	12	12	6	6
CCMP1005	400 ppm	THAOC_02405	hypothetical protein	1	18	18	6	6
CCMP1005	400 ppm	THAOC_02407	hypothetical protein	0.791	34	36	6	6
CCMP1005	400 ppm	THAOC_02408	hypothetical protein	1	6	6	6	6
CCMP1005	400 ppm	THAOC_02411	hypothetical protein	0.791	4	6	4	6
CCMP1005	400 ppm	THAOC_02421	hypothetical protein	0.596	3	7	3	6
CCMP1005	400 ppm	THAOC_02428	hypothetical protein	0.005	156	177	6	6
CCMP1005	400 ppm	THAOC_02432	hypothetical protein	1	12	12	6	6
CCMP1005	400 ppm	THAOC_02435	hypothetical protein	1	18	18	6	6
CCMP1005	400 ppm	THAOC_02438	hypothetical protein	0.791	16	14	6	6
CCMP1005	400 ppm	THAOC_02441	hypothetical protein	0.691	31	34	6	6
CCMP1005	400 ppm	THAOC_02442	hypothetical protein	1	12	12	6	6
CCMP1005	400 ppm	THAOC_02444	hypothetical protein	0.791	42	44	6	6
CCMP1005	400 ppm	THAOC_02447	hypothetical protein	0.895	19	18	6	6
CCMP1005	400 ppm	THAOC_02449	hypothetical protein	0.145	93	104	6	6
CCMP1005	400 ppm	THAOC_02451	hypothetical protein	0.895	11	12	6	6
CCMP1005	400 ppm	THAOC_02453	hypothetical protein	0.596	36	40	6	6
CCMP1005	400 ppm	THAOC_02455	hypothetical protein	0.596	37	41	6	6
CCMP1005	400 ppm	THAOC_02457	hypothetical protein	1	6	6	6	6
CCMP1005	400 ppm	THAOC_02462	hypothetical protein	1	12	12	6	6
CCMP1005	400 ppm	THAOC_02464	hypothetical protein	1	12	12	6	6
CCMP1005	400 ppm	THAOC_02467	hypothetical protein	1	6	6	6	6
CCMP1005	400 ppm	THAOC_02469	hypothetical protein	0.596	84	88	6	6
CCMP1005	400 ppm	THAOC_02478	hypothetical protein	1	6	6	6	6
CCMP1005	400 ppm	THAOC_02479	hypothetical protein	0.895	5	6	5	6
CCMP1005	400 ppm	THAOC_02481	hypothetical protein	0.691	27	30	6	6
CCMP1005	400 ppm	THAOC_02484	hypothetical protein	0.596	10	14	5	6
CCMP1005	400 ppm	THAOC_02486	hypothetical protein	0.895	7	6	6	6
CCMP1005	400 ppm	THAOC_02492	hypothetical protein	1	18	18	6	6
CCMP1005	400 ppm	THAOC_02496	hypothetical protein	0.596	85	89	6	6
CCMP1005	400 ppm	THAOC_02501	hypothetical protein	0	113	144	6	6
CCMP1005	400 ppm	THAOC_02502	hypothetical protein	1	6	6	4	5
CCMP1005	400 ppm	THAOC_02503	hypothetical protein	0.353	19	26	4	5
CCMP1005	400 ppm	THAOC_02504	hypothetical protein	0.895	22	23	6	6
CCMP1005	400 ppm	THAOC_02505	hypothetical protein	1	12	12	6	6
CCMP1005	400 ppm	THAOC_02508	hypothetical protein	1	12	12	6	6
CCMP1005	400 ppm	THAOC_02509	hypothetical protein	0.895	6	5	4	4
CCMP1005	400 ppm	THAOC_02512	hypothetical protein	0.691	40	43	6	6
CCMP1005	400 ppm	THAOC_02514	hypothetical protein	0.895	18	17	6	6
CCMP1005	400 ppm	THAOC_02515	hypothetical protein	0.233	6	15	3	5
CCMP1005	400 ppm	THAOC_02516	hypothetical protein	0.791	36	34	6	6
CCMP1005	400 ppm	THAOC_02517	hypothetical protein	0.895	54	55	6	6
CCMP1005	400 ppm	THAOC_02519	hypothetical protein	0.353	56	63	6	6
CCMP1005	400 ppm	THAOC_02520	hypothetical protein	1	19	19	6	6
CCMP1005	400 ppm	THAOC_02521	hypothetical protein	1	6	6	6	6
CCMP1005	400 ppm	THAOC_02523	hypothetical protein	0	56	85	6	6
CCMP1005	400 ppm	THAOC_02529	hypothetical protein	1	6	6	6	6
CCMP1005	400 ppm	THAOC_02530	hypothetical protein	0	171	224	6	6
CCMP1005	400 ppm	THAOC_02531	hypothetical protein	0.791	98	96	6	6
CCMP1005	400 ppm	THAOC_02539	hypothetical protein	0.691	64	61	6	6
CCMP1005	400 ppm	THAOC_02542	hypothetical protein	1	12	12	6	6
CCMP1005	400 ppm	THAOC_02547	hypothetical protein	0.791	22	24	6	6
CCMP1005	400 ppm	THAOC_02550	hypothetical protein	0.895	12	11	6	6
CCMP1005	400 ppm	THAOC_02552	hypothetical protein	0	93	123	6	6
CCMP1005	400 ppm	THAOC_02553	hypothetical protein	0.895	13	14	5	6
CCMP1005	400 ppm	THAOC_02556	hypothetical protein	0.507	8	13	4	5
CCMP1005	400 ppm	THAOC_02560	hypothetical protein	0.895	17	18	6	6
CCMP1005	400 ppm	THAOC_02561	hypothetical protein	0.895	31	32	6	6
CCMP1005	400 ppm	THAOC_02562	hypothetical protein	0.791	10	12	6	6
CCMP1005	400 ppm	THAOC_02564	hypothetical protein	0.017	38	56	6	6
CCMP1005	400 ppm	THAOC_02567	hypothetical protein	0.596	101	105	6	6
CCMP1005	400 ppm	THAOC_02569	hypothetical protein	0.001	119	145	6	6
CCMP1005	400 ppm	THAOC_02570	hypothetical protein	0.233	57	66	6	6
CCMP1005	400 ppm	THAOC_02572	hypothetical protein	0.112	34	22	6	6
CCMP1005	400 ppm	THAOC_02573	hypothetical protein	0.895	24	25	6	6
CCMP1005	400 ppm	THAOC_02574	hypothetical protein	0.507	42	47	6	6
CCMP1005	400 ppm	THAOC_02583	hypothetical protein	0.895	40	41	6	6
CCMP1005	400 ppm	THAOC_02585	hypothetical protein	0.289	104	112	6	6
CCMP1005	400 ppm	THAOC_02586	hypothetical protein	0.005	26	47	6	6
CCMP1005	400 ppm	THAOC_02589	hypothetical protein	1	6	6	6	6
CCMP1005	400 ppm	THAOC_02593	hypothetical protein	0.426	53	59	6	6
CCMP1005	400 ppm	THAOC_02595	hypothetical protein	0.008	165	185	6	6
CCMP1005	400 ppm	THAOC_02597	hypothetical protein	0.791	18	20	6	6
CCMP1005	400 ppm	THAOC_02598	hypothetical protein	1	28	28	6	6
CCMP1005	400 ppm	THAOC_02600	hypothetical protein	0.895	19	20	6	6
CCMP1005	400 ppm	THAOC_02602	hypothetical protein	1	12	12	6	6
CCMP1005	400 ppm	THAOC_02603	hypothetical protein	0.596	16	12	6	6
CCMP1005	400 ppm	THAOC_02605	hypothetical protein	0.353	13	20	6	6
CCMP1005	400 ppm	THAOC_02607	hypothetical protein	0.185	45	55	6	6
CCMP1005	400 ppm	THAOC_02612	hypothetical protein	0.289	31	39	6	6
CCMP1005	400 ppm	THAOC_02614	hypothetical protein	0.353	24	31	6	6
CCMP1005	400 ppm	THAOC_02615	hypothetical protein	1	6	6	6	6
CCMP1005	400 ppm	THAOC_02616	hypothetical protein	0.112	18	30	6	6
CCMP1005	400 ppm	THAOC_02617	hypothetical protein	1	22	22	6	6
CCMP1005	400 ppm	THAOC_02622	hypothetical protein	1	6	6	6	6
CCMP1005	400 ppm	THAOC_02624	hypothetical protein	0.791	10	12	5	6
CCMP1005	400 ppm	THAOC_02627	hypothetical protein	1	36	36	6	6
CCMP1005	400 ppm	THAOC_02630	hypothetical protein	0.596	55	59	6	6
CCMP1005	400 ppm	THAOC_02634	hypothetical protein	0.507	33	38	6	6
CCMP1005	400 ppm	THAOC_02636	hypothetical protein	0.895	5	6	3	3
CCMP1005	400 ppm	THAOC_02638	hypothetical protein	1	23	23	6	6
CCMP1005	400 ppm	THAOC_02639	hypothetical protein	0.791	17	19	6	6
CCMP1005	400 ppm	THAOC_02641	hypothetical protein	0.233	45	54	6	6
CCMP1005	400 ppm	THAOC_02645	hypothetical protein	0.895	17	18	6	6
CCMP1005	400 ppm	THAOC_02646	hypothetical protein	0.426	60	66	6	6
CCMP1005	400 ppm	THAOC_02649	hypothetical protein	1	12	12	6	6
CCMP1005	400 ppm	THAOC_02650	hypothetical protein	0.895	14	13	6	6
CCMP1005	400 ppm	THAOC_02652	hypothetical protein	1	6	6	6	6
CCMP1005	400 ppm	THAOC_02656	hypothetical protein	0.426	12	18	6	6
CCMP1005	400 ppm	THAOC_02666	hypothetical protein	0.895	42	43	6	6
CCMP1005	400 ppm	THAOC_02667	hypothetical protein	0	312	340	6	6
CCMP1005	400 ppm	THAOC_02668	hypothetical protein	0.895	10	11	6	6
CCMP1005	400 ppm	THAOC_02670	hypothetical protein	0.895	5	6	5	6
CCMP1005	400 ppm	THAOC_02671	hypothetical protein	1	36	36	6	6
CCMP1005	400 ppm	THAOC_02676	hypothetical protein	1	6	6	6	6
CCMP1005	400 ppm	THAOC_02679	hypothetical protein	1	6	6	6	6
CCMP1005	400 ppm	THAOC_02681	hypothetical protein	0.289	16	24	4	6
CCMP1005	400 ppm	THAOC_02685	hypothetical protein	0.791	12	14	6	6
CCMP1005	400 ppm	THAOC_02687	hypothetical protein	0	28	61	6	6
CCMP1005	400 ppm	THAOC_02689	hypothetical protein	0.791	7	9	5	6
CCMP1005	400 ppm	THAOC_02693	hypothetical protein	0.047	242	257	6	6
CCMP1005	400 ppm	THAOC_02695	hypothetical protein	1	6	6	6	6
CCMP1005	400 ppm	THAOC_02696	hypothetical protein	0.596	73	77	6	6
CCMP1005	400 ppm	THAOC_02699	hypothetical protein	0.691	20	23	6	6
CCMP1005	400 ppm	THAOC_02700	hypothetical protein	0.691	51	48	6	6
CCMP1005	400 ppm	THAOC_02702	hypothetical protein	0.507	61	66	6	6
CCMP1005	400 ppm	THAOC_02707	hypothetical protein	0.047	17	32	6	6
CCMP1005	400 ppm	THAOC_02708	hypothetical protein	0.895	83	84	6	6
CCMP1005	400 ppm	THAOC_02710	hypothetical protein	1	6	6	6	6
CCMP1005	400 ppm	THAOC_02714	hypothetical protein	0.289	67	59	6	6
CCMP1005	400 ppm	THAOC_02718	hypothetical protein	0.895	6	5	5	4
CCMP1005	400 ppm	THAOC_02720	hypothetical protein	0.895	17	18	6	6
CCMP1005	400 ppm	THAOC_02721	hypothetical protein	0.426	42	48	6	6
CCMP1005	400 ppm	THAOC_02723	hypothetical protein	0.112	107	119	6	6
CCMP1005	400 ppm	THAOC_02724	hypothetical protein	0.791	87	89	6	6
CCMP1005	400 ppm	THAOC_02725	hypothetical protein	0.233	25	34	6	6
CCMP1005	400 ppm	THAOC_02727	hypothetical protein	0.353	139	146	6	6
CCMP1005	400 ppm	THAOC_02728	hypothetical protein	0.233	10	19	6	6
CCMP1005	400 ppm	THAOC_02733	hypothetical protein	0.185	125	135	6	6
CCMP1005	400 ppm	THAOC_02735	hypothetical protein	0.691	4	7	3	5
CCMP1005	400 ppm	THAOC_02747	hypothetical protein	1	6	6	6	6
CCMP1005	400 ppm	THAOC_02751	hypothetical protein	0.596	15	19	5	6
CCMP1005	400 ppm	THAOC_02762	hypothetical protein	0.895	4	5	4	5
CCMP1005	400 ppm	THAOC_02769	hypothetical protein	0.085	22	35	6	6
CCMP1005	400 ppm	THAOC_02770	hypothetical protein	1	48	48	6	6
CCMP1005	400 ppm	THAOC_02778	hypothetical protein	0.596	67	71	6	6
CCMP1005	400 ppm	THAOC_02782	hypothetical protein	1	36	36	6	6
CCMP1005	400 ppm	THAOC_02785	hypothetical protein	0.895	59	60	6	6
CCMP1005	400 ppm	THAOC_02793	hypothetical protein	0	49	85	5	6
CCMP1005	400 ppm	THAOC_02801	hypothetical protein	0.353	35	42	6	6
CCMP1005	400 ppm	THAOC_02802	hypothetical protein	0.691	20	23	6	6
CCMP1005	400 ppm	THAOC_02804	hypothetical protein	0.596	14	18	6	6
CCMP1005	400 ppm	THAOC_02809	hypothetical protein	0.691	19	22	6	6
CCMP1005	400 ppm	THAOC_02811	hypothetical protein	0.085	38	51	6	6
CCMP1005	400 ppm	THAOC_02812	hypothetical protein	0.791	122	124	6	6
CCMP1005	400 ppm	THAOC_02815	hypothetical protein	1	36	36	6	6
CCMP1005	400 ppm	THAOC_02816	hypothetical protein	0.895	10	11	6	6
CCMP1005	400 ppm	THAOC_02818	hypothetical protein	0.185	254	264	6	6
CCMP1005	400 ppm	THAOC_02821	hypothetical protein	0.791	29	31	6	6
CCMP1005	400 ppm	THAOC_02823	hypothetical protein	0.895	11	12	6	6
CCMP1005	400 ppm	THAOC_02828	hypothetical protein	1	36	36	6	6
CCMP1005	400 ppm	THAOC_02829	hypothetical protein	0	16	58	5	6
CCMP1005	400 ppm	THAOC_02832	hypothetical protein	1	6	6	6	6
CCMP1005	400 ppm	THAOC_02834	hypothetical protein	0.791	46	44	6	6
CCMP1005	400 ppm	THAOC_02837	hypothetical protein	0.895	41	42	6	6
CCMP1005	400 ppm	THAOC_02838	hypothetical protein	0.047	27	42	6	6
CCMP1005	400 ppm	THAOC_02839	hypothetical protein	0.791	4	6	4	5
CCMP1005	400 ppm	THAOC_02845	hypothetical protein	1	24	24	6	6
CCMP1005	400 ppm	THAOC_02851	hypothetical protein	0.289	58	66	6	6
CCMP1005	400 ppm	THAOC_02852	hypothetical protein	0.024	14	31	6	6
CCMP1005	400 ppm	THAOC_02853	hypothetical protein	0.005	71	92	6	6
CCMP1005	400 ppm	THAOC_02862	hypothetical protein	0.691	27	30	6	6
CCMP1005	400 ppm	THAOC_02863	hypothetical protein	0.791	13	11	6	6
CCMP1005	400 ppm	THAOC_02865	hypothetical protein	0.507	48	43	6	6
CCMP1005	400 ppm	THAOC_02871	hypothetical protein	1	38	38	6	6
CCMP1005	400 ppm	THAOC_02872	hypothetical protein	0.008	105	125	6	6
CCMP1005	400 ppm	THAOC_02873	hypothetical protein	0.001	45	69	6	6
CCMP1005	400 ppm	THAOC_02877	hypothetical protein	1	12	12	6	6
CCMP1005	400 ppm	THAOC_02878	hypothetical protein	1	21	21	6	6
CCMP1005	400 ppm	THAOC_02880	hypothetical protein	0.691	38	41	5	5
CCMP1005	400 ppm	THAOC_02884	hypothetical protein	1	6	6	6	6
CCMP1005	400 ppm	THAOC_02890	hypothetical protein	1	6	6	6	6
CCMP1005	400 ppm	THAOC_02891	hypothetical protein	0.596	32	36	6	6
CCMP1005	400 ppm	THAOC_02894	hypothetical protein	0.289	59	67	6	6
CCMP1005	400 ppm	THAOC_02898	hypothetical protein	0.426	18	12	6	6
CCMP1005	400 ppm	THAOC_02900	hypothetical protein	0.596	17	21	6	6
CCMP1005	400 ppm	THAOC_02901	hypothetical protein	0.596	86	90	6	6
CCMP1005	400 ppm	THAOC_02902	hypothetical protein	1	12	12	6	6
CCMP1005	400 ppm	THAOC_02906	hypothetical protein	1	12	12	6	6
CCMP1005	400 ppm	THAOC_02908	hypothetical protein	0.353	15	22	6	6
CCMP1005	400 ppm	THAOC_02913	hypothetical protein	0.426	66	60	6	6
CCMP1005	400 ppm	THAOC_02925	hypothetical protein	0.791	37	39	6	6
CCMP1005	400 ppm	THAOC_02927	hypothetical protein	0.426	13	19	5	6
CCMP1005	400 ppm	THAOC_02929	hypothetical protein	1	6	6	6	6
CCMP1005	400 ppm	THAOC_02941	hypothetical protein	0.895	22	23	6	6
CCMP1005	400 ppm	THAOC_02942	hypothetical protein	0.791	28	30	6	6
CCMP1005	400 ppm	THAOC_02945	hypothetical protein	0.145	43	54	6	6
CCMP1005	400 ppm	THAOC_02960	hypothetical protein	0.895	13	14	3	3
CCMP1005	400 ppm	THAOC_02961	hypothetical protein	0.596	96	92	6	6
CCMP1005	400 ppm	THAOC_02967	hypothetical protein	0.507	20	25	4	3
CCMP1005	400 ppm	THAOC_02968	hypothetical protein	0.063	37	23	4	3
CCMP1005	400 ppm	THAOC_02971	hypothetical protein	0.047	9	24	6	6
CCMP1005	400 ppm	THAOC_02972	hypothetical protein	1	12	12	6	6
CCMP1005	400 ppm	THAOC_02974	hypothetical protein	0.353	340	347	6	6
CCMP1005	400 ppm	THAOC_02975	hypothetical protein	0.596	32	36	6	6
CCMP1005	400 ppm	THAOC_02976	hypothetical protein	0.791	35	33	6	6
CCMP1005	400 ppm	THAOC_02984	hypothetical protein	0.507	49	44	6	6
CCMP1005	400 ppm	THAOC_02985	hypothetical protein	1	200	200	6	6
CCMP1005	400 ppm	THAOC_02986	hypothetical protein	1	6	6	6	6
CCMP1005	400 ppm	THAOC_02987	hypothetical protein	1	18	18	6	6
CCMP1005	400 ppm	THAOC_02989	hypothetical protein	0.233	39	48	6	6
CCMP1005	400 ppm	THAOC_02993	hypothetical protein	0.895	17	18	6	6
CCMP1005	400 ppm	THAOC_03006	hypothetical protein	0.791	8	10	5	4
CCMP1005	400 ppm	THAOC_03012	hypothetical protein	0.289	60	68	6	6
CCMP1005	400 ppm	THAOC_03019	hypothetical protein	1	6	6	6	6
CCMP1005	400 ppm	THAOC_03020	hypothetical protein	1	6	6	6	6
CCMP1005	400 ppm	THAOC_03021	hypothetical protein	0.895	13	14	6	6
CCMP1005	400 ppm	THAOC_03025	hypothetical protein	0.426	5	11	3	6
CCMP1005	400 ppm	THAOC_03026	hypothetical protein	0.596	82	86	6	6
CCMP1005	400 ppm	THAOC_03028	hypothetical protein	0.895	11	12	6	6
CCMP1005	400 ppm	THAOC_03032	hypothetical protein	0.353	9	16	5	6
CCMP1005	400 ppm	THAOC_03033	hypothetical protein	0.353	5	12	4	6
CCMP1005	400 ppm	THAOC_03036	hypothetical protein	1	18	18	6	6
CCMP1005	400 ppm	THAOC_03037	hypothetical protein	1	14	14	6	6
CCMP1005	400 ppm	THAOC_03047	hypothetical protein	1	6	6	6	6
CCMP1005	400 ppm	THAOC_03049	hypothetical protein	0.185	6	16	6	5
CCMP1005	400 ppm	THAOC_03054	hypothetical protein	0.895	19	18	6	6
CCMP1005	400 ppm	THAOC_03056	hypothetical protein	0.895	46	47	6	6
CCMP1005	400 ppm	THAOC_03057	hypothetical protein	0.791	5	7	5	6
CCMP1005	400 ppm	THAOC_03058	hypothetical protein	0.353	109	116	6	6
CCMP1005	400 ppm	THAOC_03059	hypothetical protein	1	18	18	6	6
CCMP1005	400 ppm	THAOC_03065	hypothetical protein	1	6	6	6	6
CCMP1005	400 ppm	THAOC_03066	hypothetical protein	0.691	77	80	6	6
CCMP1005	400 ppm	THAOC_03067	hypothetical protein	0.185	68	78	6	6
CCMP1005	400 ppm	THAOC_03069	hypothetical protein	0.426	72	78	6	6
CCMP1005	400 ppm	THAOC_03070	hypothetical protein	0.791	12	10	6	5
CCMP1005	400 ppm	THAOC_03074	hypothetical protein	0.895	11	12	6	6
CCMP1005	400 ppm	THAOC_03075	hypothetical protein	0.895	12	13	6	6
CCMP1005	400 ppm	THAOC_03084	hypothetical protein	0.895	11	12	6	6
CCMP1005	400 ppm	THAOC_03085	hypothetical protein	0.791	10	12	6	6
CCMP1005	400 ppm	THAOC_03088	hypothetical protein	0.426	39	45	6	6
CCMP1005	400 ppm	THAOC_03090	hypothetical protein	0.507	13	18	6	6
CCMP1005	400 ppm	THAOC_03091	hypothetical protein	0.426	14	20	5	6
CCMP1005	400 ppm	THAOC_03092	hypothetical protein	0.895	15	16	5	6
CCMP1005	400 ppm	THAOC_03093	hypothetical protein	0.895	23	24	6	6
CCMP1005	400 ppm	THAOC_03096	hypothetical protein	1	12	12	6	6
CCMP1005	400 ppm	THAOC_03106	hypothetical protein	1	12	12	6	6
CCMP1005	400 ppm	THAOC_03108	hypothetical protein	0.596	6	2	4	1
CCMP1005	400 ppm	THAOC_03113	hypothetical protein	0.145	98	109	6	6
CCMP1005	400 ppm	THAOC_03116	hypothetical protein	0.596	16	20	6	6
CCMP1005	400 ppm	THAOC_03117	hypothetical protein	0.791	27	25	6	6
CCMP1005	400 ppm	THAOC_03123	hypothetical protein	0.791	9	11	6	6
CCMP1005	400 ppm	THAOC_03124	hypothetical protein	0.895	23	24	6	6
CCMP1005	400 ppm	THAOC_03125	hypothetical protein	0.791	52	54	6	6
CCMP1005	400 ppm	THAOC_03128	hypothetical protein	0.145	10	21	5	6
CCMP1005	400 ppm	THAOC_03131	hypothetical protein	0.185	17	7	5	4
CCMP1005	400 ppm	THAOC_03136	hypothetical protein	1	72	72	6	6
CCMP1005	400 ppm	THAOC_03138	hypothetical protein	0.791	21	23	6	6
CCMP1005	400 ppm	THAOC_03140	hypothetical protein	1	6	6	6	6
CCMP1005	400 ppm	THAOC_03141	hypothetical protein	0.895	17	18	6	6
CCMP1005	400 ppm	THAOC_03142	hypothetical protein	1	6	6	6	6
CCMP1005	400 ppm	THAOC_03152	hypothetical protein	0.289	117	125	6	6
CCMP1005	400 ppm	THAOC_03154	hypothetical protein	0.596	41	37	6	6
CCMP1005	400 ppm	THAOC_03156	hypothetical protein	0.185	37	47	5	6
CCMP1005	400 ppm	THAOC_03164	hypothetical protein	0.596	57	61	6	6
CCMP1005	400 ppm	THAOC_03165	hypothetical protein	0	176	234	6	6
CCMP1005	400 ppm	THAOC_03166	hypothetical protein	0.791	22	24	6	6
CCMP1005	400 ppm	THAOC_03168	hypothetical protein	0.691	56	59	6	6
CCMP1005	400 ppm	THAOC_03170	hypothetical protein	0.791	34	36	6	6
CCMP1005	400 ppm	THAOC_03174	hypothetical protein	0.353	47	54	6	6
CCMP1005	400 ppm	THAOC_03175	hypothetical protein	0.596	24	28	6	6
CCMP1005	400 ppm	THAOC_03177	hypothetical protein	1	6	6	6	6
CCMP1005	400 ppm	THAOC_03178	hypothetical protein	0.426	31	37	6	6
CCMP1005	400 ppm	THAOC_03179	hypothetical protein	0.353	54	61	6	6
CCMP1005	400 ppm	THAOC_03181	hypothetical protein	0.691	15	18	6	6
CCMP1005	400 ppm	THAOC_03185	hypothetical protein	0.895	8	7	6	6
CCMP1005	400 ppm	THAOC_03186	hypothetical protein	0.596	24	28	6	6
CCMP1005	400 ppm	THAOC_03187	hypothetical protein	0.691	54	57	6	6
CCMP1005	400 ppm	THAOC_03189	hypothetical protein	0.596	14	18	6	6
CCMP1005	400 ppm	THAOC_03197	hypothetical protein	0.895	5	6	5	6
CCMP1005	400 ppm	THAOC_03199	hypothetical protein	0.895	17	18	6	6
CCMP1005	400 ppm	THAOC_03201	hypothetical protein	0.691	15	18	6	6
CCMP1005	400 ppm	THAOC_03203	hypothetical protein	0.691	3	0	3	0
CCMP1005	400 ppm	THAOC_03205	hypothetical protein	0.791	76	74	6	6
CCMP1005	400 ppm	THAOC_03206	hypothetical protein	0.012	120	139	6	6
CCMP1005	400 ppm	THAOC_03211	hypothetical protein	1	28	28	6	6
CCMP1005	400 ppm	THAOC_03214	hypothetical protein	0.895	18	19	6	6
CCMP1005	400 ppm	THAOC_03215	hypothetical protein	0	65	93	6	6
CCMP1005	400 ppm	THAOC_03217	hypothetical protein	0.895	63	62	6	6
CCMP1005	400 ppm	THAOC_03220	hypothetical protein	1	6	6	6	6
CCMP1005	400 ppm	THAOC_03223	hypothetical protein	1	30	30	6	6
CCMP1005	400 ppm	THAOC_03225	hypothetical protein	1	15	15	5	6
CCMP1005	400 ppm	THAOC_03227	hypothetical protein	0	267	307	6	6
CCMP1005	400 ppm	THAOC_03228	hypothetical protein	1	6	6	6	6
CCMP1005	400 ppm	THAOC_03234	hypothetical protein	0.691	9	12	5	6
CCMP1005	400 ppm	THAOC_03235	hypothetical protein	0.001	139	164	6	6
CCMP1005	400 ppm	THAOC_03236	hypothetical protein	0	305	373	6	6
CCMP1005	400 ppm	THAOC_03237	hypothetical protein	0.353	69	76	6	6
CCMP1005	400 ppm	THAOC_03238	hypothetical protein	0.791	4	6	4	6
CCMP1005	400 ppm	THAOC_03246	hypothetical protein	0.004	73	95	6	6
CCMP1005	400 ppm	THAOC_03252	hypothetical protein	1	6	6	6	6
CCMP1005	400 ppm	THAOC_03253	hypothetical protein	0.047	74	89	6	6
CCMP1005	400 ppm	THAOC_03255	hypothetical protein	0.507	89	94	6	6
CCMP1005	400 ppm	THAOC_03256	hypothetical protein	0.791	56	54	6	6
CCMP1005	400 ppm	THAOC_03257	hypothetical protein	0.426	10	16	6	6
CCMP1005	400 ppm	THAOC_03260	hypothetical protein	1	12	12	6	6
CCMP1005	400 ppm	THAOC_03261	hypothetical protein	0.791	14	16	6	6
CCMP1005	400 ppm	THAOC_03264	hypothetical protein	0.008	51	71	6	6
CCMP1005	400 ppm	THAOC_03266	hypothetical protein	0.895	26	25	5	6
CCMP1005	400 ppm	THAOC_03267	hypothetical protein	0.791	14	16	3	4
CCMP1005	400 ppm	THAOC_03268	hypothetical protein	0.002	67	90	6	6
CCMP1005	400 ppm	THAOC_03269	hypothetical protein	0.895	18	17	6	6
CCMP1005	400 ppm	THAOC_03273	hypothetical protein	0.791	10	12	5	6
CCMP1005	400 ppm	THAOC_03275	hypothetical protein	0	23	52	6	6
CCMP1005	400 ppm	THAOC_03279	hypothetical protein	0.001	38	63	5	6
CCMP1005	400 ppm	THAOC_03280	hypothetical protein	0.691	27	30	6	6
CCMP1005	400 ppm	THAOC_03281	hypothetical protein	0.895	11	12	6	6
CCMP1005	400 ppm	THAOC_03286	hypothetical protein	0.895	17	18	6	6
CCMP1005	400 ppm	THAOC_03288	hypothetical protein	0.895	11	12	6	6
CCMP1005	400 ppm	THAOC_03290	hypothetical protein	1	18	18	6	6
CCMP1005	400 ppm	THAOC_03293	hypothetical protein	0.791	28	30	6	6
CCMP1005	400 ppm	THAOC_03295	hypothetical protein	1	12	12	6	6
CCMP1005	400 ppm	THAOC_03300	hypothetical protein	0.596	128	132	6	6
CCMP1005	400 ppm	THAOC_03303	hypothetical protein	1	18	18	6	6
CCMP1005	400 ppm	THAOC_03305	hypothetical protein	1	12	12	6	6
CCMP1005	400 ppm	THAOC_03306	hypothetical protein	0.895	5	6	5	6
CCMP1005	400 ppm	THAOC_03307	hypothetical protein	1	6	6	6	6
CCMP1005	400 ppm	THAOC_03308	hypothetical protein	0	28	68	5	6
CCMP1005	400 ppm	THAOC_03312	hypothetical protein	0	85	118	6	6
CCMP1005	400 ppm	THAOC_03313	hypothetical protein	1	12	12	6	6
CCMP1005	400 ppm	THAOC_03315	hypothetical protein	0.426	84	90	6	6
CCMP1005	400 ppm	THAOC_03317	hypothetical protein	0.791	35	37	6	6
CCMP1005	400 ppm	THAOC_03323	hypothetical protein	1	12	12	6	6
CCMP1005	400 ppm	THAOC_03324	hypothetical protein	0.596	11	15	5	5
CCMP1005	400 ppm	THAOC_03327	hypothetical protein	1	6	6	6	6
CCMP1005	400 ppm	THAOC_03328	hypothetical protein	1	12	12	6	6
CCMP1005	400 ppm	THAOC_03333	hypothetical protein	0.791	10	12	6	6
CCMP1005	400 ppm	THAOC_03340	hypothetical protein	0.791	4	6	4	6
CCMP1005	400 ppm	THAOC_03343	hypothetical protein	1	12	12	6	6
CCMP1005	400 ppm	THAOC_03346	hypothetical protein	0.895	13	14	6	6
CCMP1005	400 ppm	THAOC_03349	hypothetical protein	0.002	78	101	6	6
CCMP1005	400 ppm	THAOC_03351	hypothetical protein	0.791	34	32	5	4
CCMP1005	400 ppm	THAOC_03353	hypothetical protein	0.233	31	40	6	6
CCMP1005	400 ppm	THAOC_03360	hypothetical protein	0.596	175	179	6	6
CCMP1005	400 ppm	THAOC_03361	hypothetical protein	1	42	42	6	6
CCMP1005	400 ppm	THAOC_03363	hypothetical protein	0.426	27	33	6	6
CCMP1005	400 ppm	THAOC_03368	hypothetical protein	0.895	16	15	6	5
CCMP1005	400 ppm	THAOC_03370	hypothetical protein	0.691	53	56	6	6
CCMP1005	400 ppm	THAOC_03377	hypothetical protein	0.895	50	49	6	6
CCMP1005	400 ppm	THAOC_03381	hypothetical protein	0.691	27	30	6	6
CCMP1005	400 ppm	THAOC_03386	hypothetical protein	0.895	17	18	6	6
CCMP1005	400 ppm	THAOC_03387	hypothetical protein	0.005	48	69	4	6
CCMP1005	400 ppm	THAOC_03392	hypothetical protein	0.353	128	135	6	6
CCMP1005	400 ppm	THAOC_03393	hypothetical protein	0.001	134	158	6	6
CCMP1005	400 ppm	THAOC_03394	hypothetical protein	0.507	25	30	5	6
CCMP1005	400 ppm	THAOC_03400	hypothetical protein	0.596	17	21	6	6
CCMP1005	400 ppm	THAOC_03410	hypothetical protein	0.895	131	132	6	6
CCMP1005	400 ppm	THAOC_03411	hypothetical protein	1	12	12	6	6
CCMP1005	400 ppm	THAOC_03412	hypothetical protein	0.895	29	30	6	6
CCMP1005	400 ppm	THAOC_03413	hypothetical protein	0.289	15	7	4	4
CCMP1005	400 ppm	THAOC_03416	hypothetical protein	0.008	142	162	6	6
CCMP1005	400 ppm	THAOC_03419	hypothetical protein	0	18	60	3	5
CCMP1005	400 ppm	THAOC_03420	hypothetical protein	1	47	47	6	6
CCMP1005	400 ppm	THAOC_03427	hypothetical protein	1	48	48	6	6
CCMP1005	400 ppm	THAOC_03428	hypothetical protein	0.596	59	63	6	6
CCMP1005	400 ppm	THAOC_03431	hypothetical protein	0.791	22	20	6	6
CCMP1005	400 ppm	THAOC_03432	hypothetical protein	1	6	6	6	6
CCMP1005	400 ppm	THAOC_03435	hypothetical protein	0.691	45	48	6	6
CCMP1005	400 ppm	THAOC_03438	hypothetical protein	0.895	5	6	5	6
CCMP1005	400 ppm	THAOC_03439	hypothetical protein	0	199	240	6	6
CCMP1005	400 ppm	THAOC_03440	hypothetical protein	0.691	46	49	6	6
CCMP1005	400 ppm	THAOC_03443	hypothetical protein	0.289	83	91	6	6
CCMP1005	400 ppm	THAOC_03444	hypothetical protein	0	28	55	6	6
CCMP1005	400 ppm	THAOC_03446	hypothetical protein	1	4	4	4	4
CCMP1005	400 ppm	THAOC_03452	hypothetical protein	0.233	123	132	6	6
CCMP1005	400 ppm	THAOC_03456	hypothetical protein	0.691	7	10	5	6
CCMP1005	400 ppm	THAOC_03458	hypothetical protein	0.895	18	17	6	6
CCMP1005	400 ppm	THAOC_03463	hypothetical protein	1	20	20	6	6
CCMP1005	400 ppm	THAOC_03464	hypothetical protein	0.791	68	66	6	6
CCMP1005	400 ppm	THAOC_03465	hypothetical protein	0.001	45	71	6	6
CCMP1005	400 ppm	THAOC_03466	hypothetical protein	0.791	18	16	6	6
CCMP1005	400 ppm	THAOC_03467	hypothetical protein	0.895	6	5	6	5
CCMP1005	400 ppm	THAOC_03469	hypothetical protein	1	8	8	6	6
CCMP1005	400 ppm	THAOC_03472	hypothetical protein	0.596	13	17	6	6
CCMP1005	400 ppm	THAOC_03475	hypothetical protein	0.691	21	24	6	6
CCMP1005	400 ppm	THAOC_03476	hypothetical protein	0.895	10	9	5	5
CCMP1005	400 ppm	THAOC_03479	hypothetical protein	0.895	5	6	5	6
CCMP1005	400 ppm	THAOC_03482	hypothetical protein	0.691	13	16	6	6
CCMP1005	400 ppm	THAOC_03483	hypothetical protein	0.426	86	92	6	6
CCMP1005	400 ppm	THAOC_03489	hypothetical protein	0.353	121	128	6	6
CCMP1005	400 ppm	THAOC_03491	hypothetical protein	0.034	24	40	6	6
CCMP1005	400 ppm	THAOC_03511	hypothetical protein	0.353	56	63	6	6
CCMP1005	400 ppm	THAOC_03514	hypothetical protein	1	12	12	6	6
CCMP1005	400 ppm	THAOC_03516	hypothetical protein	0.791	46	48	6	6
CCMP1005	400 ppm	THAOC_03517	hypothetical protein	0.791	16	18	6	6
CCMP1005	400 ppm	THAOC_03520	hypothetical protein	0.791	76	78	6	6
CCMP1005	400 ppm	THAOC_03521	hypothetical protein	1	14	14	6	6
CCMP1005	400 ppm	THAOC_03522	hypothetical protein	0.895	15	16	6	6
CCMP1005	400 ppm	THAOC_03523	hypothetical protein	0.791	52	54	6	6
CCMP1005	400 ppm	THAOC_03528	hypothetical protein	0	30	61	6	6
CCMP1005	400 ppm	THAOC_03536	hypothetical protein	0.691	21	24	6	6
CCMP1005	400 ppm	THAOC_03542	hypothetical protein	0.426	13	19	6	6
CCMP1005	400 ppm	THAOC_03543	hypothetical protein	0.895	11	12	6	6
CCMP1005	400 ppm	THAOC_03544	hypothetical protein	0.895	24	25	6	6
CCMP1005	400 ppm	THAOC_03545	hypothetical protein	0.185	9	19	6	6
CCMP1005	400 ppm	THAOC_03546	hypothetical protein	0.895	51	52	6	6
CCMP1005	400 ppm	THAOC_03547	hypothetical protein	0.895	13	14	6	6
CCMP1005	400 ppm	THAOC_03549	hypothetical protein	0.426	96	102	6	6
CCMP1005	400 ppm	THAOC_03551	hypothetical protein	1	144	144	6	6
CCMP1005	400 ppm	THAOC_03552	hypothetical protein	0.791	16	14	6	6
CCMP1005	400 ppm	THAOC_03553	hypothetical protein	0.791	23	21	6	6
CCMP1005	400 ppm	THAOC_03569	trypsin-like serine protease	0.895	18	17	6	6
CCMP1005	400 ppm	THAOC_03582	hypothetical protein	1	6	6	6	6
CCMP1005	400 ppm	THAOC_03583	hypothetical protein	1	12	12	6	6
CCMP1005	400 ppm	THAOC_03585	hypothetical protein	1	6	6	6	6
CCMP1005	400 ppm	THAOC_03586	hypothetical protein	0.507	13	18	5	6
CCMP1005	400 ppm	THAOC_03588	hypothetical protein	0.895	10	11	5	6
CCMP1005	400 ppm	THAOC_03592	hypothetical protein	0.185	37	47	6	6
CCMP1005	400 ppm	THAOC_03594	hypothetical protein	0.596	38	42	6	6
CCMP1005	400 ppm	THAOC_03595	hypothetical protein	0.024	51	68	6	6
CCMP1005	400 ppm	THAOC_03596	hypothetical protein	0.008	257	277	6	6
CCMP1005	400 ppm	THAOC_03597	hypothetical protein	1	6	6	6	6
CCMP1005	400 ppm	THAOC_03600	hypothetical protein	0.791	8	6	6	6
CCMP1005	400 ppm	THAOC_03601	hypothetical protein	1	13	13	6	6
CCMP1005	400 ppm	THAOC_03606	hypothetical protein	1	42	42	6	6
CCMP1005	400 ppm	THAOC_03612	hypothetical protein	0.791	16	18	6	6
CCMP1005	400 ppm	THAOC_03619	hypothetical protein	0.895	15	14	6	6
CCMP1005	400 ppm	THAOC_03627	hypothetical protein	0.507	33	38	6	6
CCMP1005	400 ppm	THAOC_03633	hypothetical protein	0.004	123	145	6	6
CCMP1005	400 ppm	THAOC_03634	hypothetical protein	0.353	44	51	6	6
CCMP1005	400 ppm	THAOC_03635	hypothetical protein	0.791	11	13	6	6
CCMP1005	400 ppm	THAOC_03660	hypothetical protein	0.185	6	16	6	6
CCMP1005	400 ppm	THAOC_03661	hypothetical protein	0.507	5	10	5	6
CCMP1005	400 ppm	THAOC_03662	hypothetical protein	0.063	43	57	6	6
CCMP1005	400 ppm	THAOC_03667	hypothetical protein	1	6	6	6	6
CCMP1005	400 ppm	THAOC_03673	hypothetical protein	0.895	41	42	6	6
CCMP1005	400 ppm	THAOC_03674	hypothetical protein	0	115	163	6	6
CCMP1005	400 ppm	THAOC_03681	hypothetical protein	0.112	125	137	6	6
CCMP1005	400 ppm	THAOC_03683	hypothetical protein	1	6	6	6	6
CCMP1005	400 ppm	THAOC_03686	hypothetical protein	0.691	27	30	6	6
CCMP1005	400 ppm	THAOC_03687	hypothetical protein	1	12	12	6	6
CCMP1005	400 ppm	THAOC_03691	hypothetical protein	0.185	57	67	6	6
CCMP1005	400 ppm	THAOC_03692	hypothetical protein	0.895	5	6	5	6
CCMP1005	400 ppm	THAOC_03697	hypothetical protein	0.507	60	65	6	6
CCMP1005	400 ppm	THAOC_03700	hypothetical protein	0.233	34	43	6	6
CCMP1005	400 ppm	THAOC_03701	hypothetical protein	0.507	5	10	5	6
CCMP1005	400 ppm	THAOC_03708	hypothetical protein	1	6	6	6	6
CCMP1005	400 ppm	THAOC_03709	hypothetical protein	0.791	3	1	3	1
CCMP1005	400 ppm	THAOC_03713	hypothetical protein	1	18	18	6	6
CCMP1005	400 ppm	THAOC_03714	hypothetical protein	0.791	46	48	6	6
CCMP1005	400 ppm	THAOC_03717	hypothetical protein	1	6	6	6	6
CCMP1005	400 ppm	THAOC_03723	hypothetical protein	0.691	48	45	6	6
CCMP1005	400 ppm	THAOC_03724	hypothetical protein	0.289	27	35	6	6
CCMP1005	400 ppm	THAOC_03725	hypothetical protein	0.289	40	48	6	6
CCMP1005	400 ppm	THAOC_03728	hypothetical protein	1	12	12	6	6
CCMP1005	400 ppm	THAOC_03729	hypothetical protein	0.596	36	32	6	6
CCMP1005	400 ppm	THAOC_03734	hypothetical protein	0.005	30	51	4	6
CCMP1005	400 ppm	THAOC_03737	hypothetical protein	1	12	12	6	6
CCMP1005	400 ppm	THAOC_03746	hypothetical protein	0.791	10	12	5	6
CCMP1005	400 ppm	THAOC_03748	hypothetical protein	0.791	22	24	6	6
CCMP1005	400 ppm	THAOC_03750	hypothetical protein	0.233	12	3	4	1
CCMP1005	400 ppm	THAOC_03755	hypothetical protein	1	12	12	6	6
CCMP1005	400 ppm	THAOC_03758	hypothetical protein	0.596	43	47	6	6
CCMP1005	400 ppm	THAOC_03761	hypothetical protein	0.691	11	14	3	6
CCMP1005	400 ppm	THAOC_03763	hypothetical protein	0.047	17	32	5	6
CCMP1005	400 ppm	THAOC_03766	hypothetical protein	1	12	12	6	6
CCMP1005	400 ppm	THAOC_03769	hypothetical protein	0.895	8	7	6	6
CCMP1005	400 ppm	THAOC_03775	hypothetical protein	0.791	26	28	6	6
CCMP1005	400 ppm	THAOC_03776	hypothetical protein	0.895	8	9	6	5
CCMP1005	400 ppm	THAOC_03779	hypothetical protein	0.895	14	15	6	6
CCMP1005	400 ppm	THAOC_03780	hypothetical protein	0.596	69	73	6	6
CCMP1005	400 ppm	THAOC_03782	hypothetical protein	0.895	29	30	6	6
CCMP1005	400 ppm	THAOC_03788	hypothetical protein	1	6	6	6	6
CCMP1005	400 ppm	THAOC_03790	hypothetical protein	0.791	28	30	6	6
CCMP1005	400 ppm	THAOC_03791	hypothetical protein	1	6	6	6	6
CCMP1005	400 ppm	THAOC_03796	hypothetical protein	0.353	93	100	6	6
CCMP1005	400 ppm	THAOC_03799	hypothetical protein	0.353	127	134	6	6
CCMP1005	400 ppm	THAOC_03801	hypothetical protein	1	18	18	6	6
CCMP1005	400 ppm	THAOC_03803	hypothetical protein	0.691	10	13	6	6
CCMP1005	400 ppm	THAOC_03807	hypothetical protein	0.791	76	78	6	6
CCMP1005	400 ppm	THAOC_03808	hypothetical protein	0.895	19	18	3	2
CCMP1005	400 ppm	THAOC_03815	hypothetical protein	1	6	6	6	6
CCMP1005	400 ppm	THAOC_03817	hypothetical protein	0.691	6	9	6	6
CCMP1005	400 ppm	THAOC_03822	hypothetical protein	0	75	124	5	6
CCMP1005	400 ppm	THAOC_03826	hypothetical protein	0.895	3	2	3	2
CCMP1005	400 ppm	THAOC_03827	hypothetical protein	0.596	8	12	4	6
CCMP1005	400 ppm	THAOC_03829	hypothetical protein	0.596	32	36	6	6
CCMP1005	400 ppm	THAOC_03844	hypothetical protein	0.596	8	12	4	6
CCMP1005	400 ppm	THAOC_03846	hypothetical protein	0.063	12	26	5	6
CCMP1005	400 ppm	THAOC_03848	hypothetical protein	0.895	21	22	6	6
CCMP1005	400 ppm	THAOC_03849	hypothetical protein	0.895	5	6	5	6
CCMP1005	400 ppm	THAOC_03850	hypothetical protein	0.895	21	22	6	6
CCMP1005	400 ppm	THAOC_03851	hypothetical protein	0	86	129	6	6
CCMP1005	400 ppm	THAOC_03853	hypothetical protein	0.895	5	6	5	6
CCMP1005	400 ppm	THAOC_03856	hypothetical protein	0.895	33	34	6	6
CCMP1005	400 ppm	THAOC_03858	hypothetical protein	0.145	58	69	6	6
CCMP1005	400 ppm	THAOC_03859	hypothetical protein	0.063	25	39	6	6
CCMP1005	400 ppm	THAOC_03870	hypothetical protein	0.085	43	56	6	6
CCMP1005	400 ppm	THAOC_03872	hypothetical protein	0.895	11	12	6	6
CCMP1005	400 ppm	THAOC_03873	hypothetical protein	0.895	10	11	6	6
CCMP1005	400 ppm	THAOC_03875	hypothetical protein	1	63	63	6	6
CCMP1005	400 ppm	THAOC_03877	hypothetical protein	0.895	37	36	6	6
CCMP1005	400 ppm	THAOC_03886	hypothetical protein	0.112	42	54	6	6
CCMP1005	400 ppm	THAOC_03890	hypothetical protein	1	6	6	6	6
CCMP1005	400 ppm	THAOC_03891	hypothetical protein	1	15	15	6	6
CCMP1005	400 ppm	THAOC_03892	hypothetical protein	0.791	16	18	6	6
CCMP1005	400 ppm	THAOC_03893	hypothetical protein	1	18	18	6	6
CCMP1005	400 ppm	THAOC_03902	hypothetical protein	0.112	70	82	6	6
CCMP1005	400 ppm	THAOC_03904	hypothetical protein	1	24	24	6	6
CCMP1005	400 ppm	THAOC_03908	hypothetical protein	0.596	8	12	4	6
CCMP1005	400 ppm	THAOC_03917	hypothetical protein	0.895	5	6	5	6
CCMP1005	400 ppm	THAOC_03918	hypothetical protein	0.895	65	66	6	6
CCMP1005	400 ppm	THAOC_03928	hypothetical protein	1	6	6	6	6
CCMP1005	400 ppm	THAOC_03935	hypothetical protein	0.353	86	93	6	6
CCMP1005	400 ppm	THAOC_03939	hypothetical protein	0.791	36	38	6	6
CCMP1005	400 ppm	THAOC_03945	hypothetical protein	0.507	61	66	6	6
CCMP1005	400 ppm	THAOC_03953	hypothetical protein	0.895	36	37	6	6
CCMP1005	400 ppm	THAOC_03954	hypothetical protein	1	6	6	6	6
CCMP1005	400 ppm	THAOC_03960	hypothetical protein	0.289	98	106	6	6
CCMP1005	400 ppm	THAOC_03962	hypothetical protein	0.895	34	33	6	6
CCMP1005	400 ppm	THAOC_03974	hypothetical protein	1	42	42	6	6
CCMP1005	400 ppm	THAOC_03979	hypothetical protein	0.353	40	47	6	6
CCMP1005	400 ppm	THAOC_03996	hypothetical protein	0.895	24	23	6	6
CCMP1005	400 ppm	THAOC_03997	hypothetical protein	0.185	50	60	6	6
CCMP1005	400 ppm	THAOC_03998	hypothetical protein	1	12	12	6	6
CCMP1005	400 ppm	THAOC_04000	hypothetical protein	0	124	154	6	6
CCMP1005	400 ppm	THAOC_04002	hypothetical protein	0.791	25	23	4	3
CCMP1005	400 ppm	THAOC_04009	hypothetical protein	0.353	11	18	6	6
CCMP1005	400 ppm	THAOC_04020	hypothetical protein	0.895	44	45	6	6
CCMP1005	400 ppm	THAOC_04022	hypothetical protein	0.024	161	178	6	6
CCMP1005	400 ppm	THAOC_04024	hypothetical protein	1	69	69	6	6
CCMP1005	400 ppm	THAOC_04026	hypothetical protein	0.895	42	43	6	6
CCMP1005	400 ppm	THAOC_04027	hypothetical protein	0	64	98	6	6
CCMP1005	400 ppm	THAOC_04031	hypothetical protein	0.791	9	11	5	6
CCMP1005	400 ppm	THAOC_04038	hypothetical protein	0.895	11	12	6	6
CCMP1005	400 ppm	THAOC_04044	hypothetical protein	0.001	100	125	6	6
CCMP1005	400 ppm	THAOC_04048	hypothetical protein	0.596	41	45	6	6
CCMP1005	400 ppm	THAOC_04050	hypothetical protein	0.791	18	20	6	6
CCMP1005	400 ppm	THAOC_04052	hypothetical protein	0.507	33	38	6	6
CCMP1005	400 ppm	THAOC_04053	hypothetical protein	0.791	57	55	6	6
CCMP1005	400 ppm	THAOC_04054	hypothetical protein	1	102	102	6	6
CCMP1005	400 ppm	THAOC_04057	hypothetical protein	1	18	18	6	6
CCMP1005	400 ppm	THAOC_04059	hypothetical protein	0.895	17	18	6	6
CCMP1005	400 ppm	THAOC_04061	hypothetical protein	0	180	208	6	6
CCMP1005	400 ppm	THAOC_04062	hypothetical protein	0.895	25	24	6	6
CCMP1005	400 ppm	THAOC_04067	hypothetical protein	0.791	4	6	4	6
CCMP1005	400 ppm	THAOC_04073	hypothetical protein	1	6	6	6	6
CCMP1005	400 ppm	THAOC_04081	hypothetical protein	1	18	18	6	6
CCMP1005	400 ppm	THAOC_04086	hypothetical protein	0.895	6	7	6	6
CCMP1005	400 ppm	THAOC_04087	hypothetical protein	0	23	59	3	6
CCMP1005	400 ppm	THAOC_04089	hypothetical protein	0.791	10	12	6	6
CCMP1005	400 ppm	THAOC_04090	hypothetical protein	1	6	6	6	6
CCMP1005	400 ppm	THAOC_04095	hypothetical protein	0.185	66	76	6	6
CCMP1005	400 ppm	THAOC_04097	hypothetical protein	0	13	42	4	5
CCMP1005	400 ppm	THAOC_04098	hypothetical protein	0.004	23	45	5	6
CCMP1005	400 ppm	THAOC_04106	hypothetical protein	1	6	6	6	6
CCMP1005	400 ppm	THAOC_04107	hypothetical protein	1	18	18	6	6
CCMP1005	400 ppm	THAOC_04109	hypothetical protein	0.895	23	24	6	6
CCMP1005	400 ppm	THAOC_04113	hypothetical protein	0.034	40	56	6	6
CCMP1005	400 ppm	THAOC_04115	hypothetical protein	0.145	49	60	6	6
CCMP1005	400 ppm	THAOC_04120	hypothetical protein	0.895	11	12	6	6
CCMP1005	400 ppm	THAOC_04121	hypothetical protein	1	23	23	6	6
CCMP1005	400 ppm	THAOC_04122	hypothetical protein	0.353	5	12	3	6
CCMP1005	400 ppm	THAOC_04128	hypothetical protein	0.895	5	6	5	6
CCMP1005	400 ppm	THAOC_04130	hypothetical protein	0.895	19	18	5	5
CCMP1005	400 ppm	THAOC_04131	hypothetical protein	0.233	20	29	6	6
CCMP1005	400 ppm	THAOC_04136	hypothetical protein	1	12	12	6	6
CCMP1005	400 ppm	THAOC_04140	hypothetical protein	0.791	17	19	6	6
CCMP1005	400 ppm	THAOC_04143	hypothetical protein	0.895	25	24	6	6
CCMP1005	400 ppm	THAOC_04144	hypothetical protein	0.001	182	207	6	6
CCMP1005	400 ppm	THAOC_04151	hypothetical protein	0.426	10	16	6	6
CCMP1005	400 ppm	THAOC_04152	hypothetical protein	0.791	10	12	6	6
CCMP1005	400 ppm	THAOC_04153	hypothetical protein	0.507	39	44	6	6
CCMP1005	400 ppm	THAOC_04155	hypothetical protein	0.426	6	12	3	6
CCMP1005	400 ppm	THAOC_04160	hypothetical protein	0.112	33	45	6	6
CCMP1005	400 ppm	THAOC_04162	hypothetical protein	0.895	9	8	5	3
CCMP1005	400 ppm	THAOC_04164	hypothetical protein	0.895	5	6	5	6
CCMP1005	400 ppm	THAOC_04165	hypothetical protein	1	7	7	6	6
CCMP1005	400 ppm	THAOC_04168	hypothetical protein	0.063	26	40	5	6
CCMP1005	400 ppm	THAOC_04173	hypothetical protein	1	6	6	6	6
CCMP1005	400 ppm	THAOC_04177	hypothetical protein	0.507	5	10	3	5
CCMP1005	400 ppm	THAOC_04180	hypothetical protein	0.895	19	18	6	6
CCMP1005	400 ppm	THAOC_04184	hypothetical protein	0.426	7	13	4	5
CCMP1005	400 ppm	THAOC_04186	hypothetical protein	0.895	28	29	6	6
CCMP1005	400 ppm	THAOC_04194	hypothetical protein	0.895	29	30	6	6
CCMP1005	400 ppm	THAOC_04195	hypothetical protein	0.426	137	143	6	6
CCMP1005	400 ppm	THAOC_04200	hypothetical protein	0.895	5	6	5	6
CCMP1005	400 ppm	THAOC_04201	hypothetical protein	0.005	161	182	6	6
CCMP1005	400 ppm	THAOC_04205	hypothetical protein	1	38	38	6	6
CCMP1005	400 ppm	THAOC_04206	hypothetical protein	0.185	42	52	6	6
CCMP1005	400 ppm	THAOC_04207	hypothetical protein	0.353	79	86	6	6
CCMP1005	400 ppm	THAOC_04209	hypothetical protein	1	48	48	6	6
CCMP1005	400 ppm	THAOC_04211	hypothetical protein	0.791	73	71	6	6
CCMP1005	400 ppm	THAOC_04220	hypothetical protein	0.691	39	42	6	6
CCMP1005	400 ppm	THAOC_04222	hypothetical protein	0.791	52	50	6	6
CCMP1005	400 ppm	THAOC_04223	hypothetical protein	0.691	9	6	6	6
CCMP1005	400 ppm	THAOC_04225	hypothetical protein	0.596	62	66	6	6
CCMP1005	400 ppm	THAOC_04236	hypothetical protein	0.895	5	6	5	6
CCMP1005	400 ppm	THAOC_04237	hypothetical protein	0.895	13	14	6	6
CCMP1005	400 ppm	THAOC_04242	hypothetical protein	1	6	6	6	6
CCMP1005	400 ppm	THAOC_04245	hypothetical protein	0.791	3	5	3	5
CCMP1005	400 ppm	THAOC_04246	hypothetical protein	0.507	14	19	6	6
CCMP1005	400 ppm	THAOC_04250	hypothetical protein	1	6	6	6	6
CCMP1005	400 ppm	THAOC_04254	hypothetical protein	0.895	19	18	6	6
CCMP1005	400 ppm	THAOC_04255	hypothetical protein	0.895	157	156	6	6
CCMP1005	400 ppm	THAOC_04258	hypothetical protein	0.895	26	27	6	6
CCMP1005	400 ppm	THAOC_04262	hypothetical protein	0.233	26	35	6	6
CCMP1005	400 ppm	THAOC_04268	hypothetical protein	0.289	66	74	6	6
CCMP1005	400 ppm	THAOC_04269	hypothetical protein	0.426	34	28	6	6
CCMP1005	400 ppm	THAOC_04275	hypothetical protein	0.791	31	33	6	6
CCMP1005	400 ppm	THAOC_04277	hypothetical protein	0.895	5	6	5	6
CCMP1005	400 ppm	THAOC_04285	hypothetical protein	0.895	5	6	5	6
CCMP1005	400 ppm	THAOC_04288	hypothetical protein	0.233	96	105	6	6
CCMP1005	400 ppm	THAOC_04291	hypothetical protein	1	5	5	5	5
CCMP1005	400 ppm	THAOC_04295	hypothetical protein	0.791	21	23	6	6
CCMP1005	400 ppm	THAOC_04296	hypothetical protein	1	25	25	6	6
CCMP1005	400 ppm	THAOC_04298	hypothetical protein	1	24	24	6	6
CCMP1005	400 ppm	THAOC_04299	hypothetical protein	1	3	3	3	3
CCMP1005	400 ppm	THAOC_04304	hypothetical protein	1	6	6	6	6
CCMP1005	400 ppm	THAOC_04311	hypothetical protein	1	6	6	6	6
CCMP1005	400 ppm	THAOC_04312	hypothetical protein	0.895	10	11	6	6
CCMP1005	400 ppm	THAOC_04321	hypothetical protein	1	18	18	6	6
CCMP1005	400 ppm	THAOC_04322	hypothetical protein	0.895	10	9	6	6
CCMP1005	400 ppm	THAOC_04323	hypothetical protein	0.895	29	28	6	6
CCMP1005	400 ppm	THAOC_04324	hypothetical protein	1	31	31	6	6
CCMP1005	400 ppm	THAOC_04330	hypothetical protein	0.895	5	6	5	6
[truncated: 16,663 more rows]
