# Supplementary material for: Coevolution of marine phytoplankton and Alteromonas bacteria in response to pCO2 and coculture
Source: ISME J. 2024 Dec 24;19(1):wrae259. doi: 10.1093/ismejo/wrae259 (PMC11748131; doi:10.1093/ismejo/wrae259)
Supplement: DataS2_wrae259 [file datas2_wrae259.zip]

Archive with 1 entries (1 files):
- DataS2_wrae259.csv
